# Supplementary material for: Molecular Characteristics of m6A Regulators and Tumor Microenvironment Infiltration in Soft Tissue Sarcoma: A Gene-Based Study
Source: Front Bioeng Biotechnol. 2022 Apr 19;10:846812. doi: 10.3389/fbioe.2022.846812 (PMC9062003; doi:10.3389/fbioe.2022.846812)
Supplement: Supplementary file 7 [file Table1.XLSX]

## Sheet: Table S1
Table S1: Basic information of datasets included in this study
Accession number /Source	Platform	Number of patients	Sex	Research object	Survival data
GEO: GSE21122	Affymetrix Human Genome U133 Plus 2.0 Array	62	NA	Human	OS
GEO: GSE17618	Affymetrix Human Genome U133 Plus 2.0 Array	44	Female:16 Male:28	Human	OS/EFS
TCGA: SARC	Illumina RNAseq	265	Female:145 Male:120	Human	OS

## Sheet: Table S2
Table S2: Different primers used in real-time PCR
Primer	Primer sequence (5'to3')
IGF2BP1-F	CAGGAGATGGTGCAGGTGTT
IGF2BP1-R	GAGCCTTGAATTGGGCCTCT
IGF2BP2-F	AGCCTGTCACCATCCATGC
IGF2BP2-R	CTTCGGCTAGTTTGGTCTCATC
IGF2BP3-F	CCGCCTCATTTACAGTGGGA
IGF2BP3-R	CACTTGCTCACAGCTCTCCA
YTHDF1-F	CGTGGACACCCAGAGAACAA
YTHDF1-R	TGCCCAAAAACAGCATCGTG
YTHDF2-F	TGTTGGAGAAGCTTCGGTCC
YTHDF2-R	ACCCGGCCATGTTTCAGATT
YTHDF3-F	CAGCTGGAGACCAGCCTATG
YTHDF3-R	TACTGCTAATGCCAGGCACC
YTHDC1-F	TATGGTCCACGCTCCCTGTA
YTHDC1-R	GCTGGAAGCACCCAGTGTAT
YTHDC2-F	AGTGCAGATAAGCAGGGATGG
YTHDC2-R	CGTTCCCATAACTGGAGCAAC
FMR1-F	CCTGAACTCAAGGCTTGGCA
FMR1-R	TCTGTCGCAACTGCTCATCAA
HNRNPA2B1-F	GTTGAGCCAAAACGTGCTGT
HNRNPA2B1-R	GTTGCCTCCTCTTCCACTCC
HNRNPC-F	GCAGAGCCAAAAGTGAACCG
HNRNPC-R	GGACGGAGAAGGGTGTTCTG
RBMX-F	ACTCAAGTGGTCGTGATCGG
RBMX-R	CGGCTTGAACTGCTGTAGGA
LRPPRC-F	TGGCCGGAGGACTACTGAG
LRPPRC-R	GCAAGGCATGACTACCACCT
ELAVL1-F	CGCCAACTTGTACATCAGCG
ELAVL1-R	GTGATGGGCTCAGAGGAACC
EIF3A-F	GGATCTTCGCAAGAGCCACT
EIF3A-R	TGGTACAGGCGCTCTACTCT
METTL3-F	AACTGCAACGCATCATTCGG
METTL3-R	ATCCAGACCCTGGTTGAAGC
METTL14-F	GGAACTGTGAAGCGTAGCAC
METTL14-R	CCAGCCTGGTCGAATTGTACT
WTAP-F	GTAATGGTAGCTCCTCCCGC
WTAP-R	CAAGCCATTCTGAACGTGGC
VIRMA-F	AGTGCCCCTGTTTTCGATAGG
VIRMA-R	GGTCTTGGAGGGCTTCCATT
RBM15-F	TGCATCAGACACTGCCACTT
RBM15-R	GTTCAACCAGTTTTGCACGGA
RBM15B-F	AGAAGCCTTTCCAGTGACCG
RBM15B-R	GAGTTGCTGCTGGACTCCTT
ZC3H13-F	GCTGGAGAAGGATACGAGCC
ZC3H13-R	CCAGGCTCTCGTGGTTCTTT
CBLL1-F	CAAAGGCTCCACCTGGTGAT
CBLL1-R	CGCTGCACAGGATCACTACA
FTO-F	AGGTCGAGTTTGAGTGGCTG
FTO-R	GTATGGCCGACATTCTGGCT
ALKBH5-F	GCCGTCATCAACGACTACCA
ALKBH5-R	ATCCACTGAGCACAGTCACG
GAPDH-F	GCACCGTCAAGGCTGAGAAC
GAPDH-R	TGGTGAAGACGCCAGTGGA

## Sheet: Table S3
Table S3: Enriched pathways in m6A cluster A
NAME	SIZE	ES	NES	NOM p-val	FDR q-val
GO_DNA_REPLICATION	263	0.567999	3.81358	0	0
GO_MICROTUBULE_ORGANIZING_CENTER_ORGANIZATION	132	0.620945	3.64788	0	0
GO_CELL_CYCLE_DNA_REPLICATION	64	0.670046	3.55605	0	0
GO_DNA_DEPENDENT_DNA_REPLICATION	145	0.577328	3.54059	0	0
GO_SPINDLE_ORGANIZATION	174	0.555358	3.53448	0	0
GO_CENTROSOME_DUPLICATION	66	0.64773	3.47136	0	0
GO_REGULATION_OF_MICROTUBULE_CYTOSKELETON_ORGANIZATION	184	0.525705	3.38348	0	0
GO_SPINDLE_ASSEMBLY	109	0.557346	3.32762	0	0
GO_MICROTUBULE_CYTOSKELETON_ORGANIZATION_INVOLVED_IN_MITOSIS	137	0.543266	3.31678	0	0
GO_MUSCLE_CONTRACTION	353	0.480215	3.31092	0	0
GO_ENDOSOME_TO_LYSOSOME_TRANSPORT	52	0.639711	3.26336	0	0
GO_DNA_INTEGRITY_CHECKPOINT	153	0.531509	3.25072	0	0
GO_PEPTIDYL_LYSINE_METHYLATION	113	0.559635	3.24795	0	0
GO_MUSCLE_SYSTEM_PROCESS	456	0.461655	3.24413	0	0
GO_REGULATION_OF_SYNAPTIC_VESICLE_EXOCYTOSIS	78	0.591886	3.2417	0	0
GO_COVALENT_CHROMATIN_MODIFICATION	460	0.453439	3.24063	0	0
GO_MITOTIC_SPINDLE_ORGANIZATION	111	0.555178	3.23855	0	0
GO_CELL_CYCLE_CHECKPOINT	211	0.499626	3.2385	0	0
GO_CELLULAR_GLUCAN_METABOLIC_PROCESS	70	0.590954	3.21824	0	0
GO_SYNAPTIC_VESICLE_EXOCYTOSIS	119	0.552009	3.21469	0	0
GO_REGULATION_OF_MICROTUBULE_BASED_PROCESS	232	0.489558	3.21298	0	0
GO_MICROTUBULE_POLYMERIZATION_OR_DEPOLYMERIZATION	112	0.541659	3.20321	0	0
GO_SISTER_CHROMATID_SEGREGATION	187	0.499326	3.2014	0	0
GO_NUCLEAR_CHROMOSOME_SEGREGATION	251	0.472847	3.17111	0	0
GO_REGULATION_OF_SYNAPTIC_VESICLE_CYCLE	112	0.537484	3.15516	0	0
GO_MICROTUBULE_POLYMERIZATION	74	0.583486	3.15269	0	0
GO_NEUROTRANSMITTER_SECRETION	171	0.48856	3.14342	0	0
GO_MICROTUBULE_NUCLEATION	29	0.721249	3.13882	0	0
GO_MYOFIBRIL_ASSEMBLY	66	0.58834	3.11384	0	0
GO_SMOOTH_MUSCLE_CONTRACTION	108	0.525826	3.10084	0	0
GO_MEMBRANE_DOCKING	178	0.491437	3.0907	0	0
GO_CHROMOSOME_SEGREGATION	310	0.456072	3.08937	0	0
GO_CYTOPLASMIC_MICROTUBULE_ORGANIZATION	62	0.581622	3.08602	0	0
GO_METHYLATION	333	0.441154	3.08463	0	0
GO_DNA_REPLICATION_INITIATION	39	0.660991	3.07817	0	0
GO_REGULATION_OF_NEUROTRANSMITTER_TRANSPORT	117	0.520957	3.0755	0	0
GO_PROTEIN_METHYLATION	163	0.489115	3.07288	0	0
GO_MITOTIC_NUCLEAR_DIVISION	266	0.448813	3.07266	0	0
GO_CILIARY_BASAL_BODY_PLASMA_MEMBRANE_DOCKING	94	0.548258	3.06563	0	0
GO_DNA_CONFORMATION_CHANGE	273	0.453622	3.05338	0	0
GO_PEPTIDYL_LYSINE_ACETYLATION	170	0.481119	3.05166	0	0
GO_REGULATION_OF_CHROMOSOME_ORGANIZATION	333	0.43882	3.04064	0	0
GO_DOUBLE_STRAND_BREAK_REPAIR	224	0.464101	3.03944	0	0
GO_REGULATION_OF_ORGANELLE_ASSEMBLY	185	0.470166	3.03802	0	0
GO_MITOTIC_SISTER_CHROMATID_SEGREGATION	154	0.491075	3.03702	0	0
GO_CILIUM_ORGANIZATION	367	0.435798	3.03621	0	0
GO_CELLULAR_COMPONENT_ASSEMBLY_INVOLVED_IN_MORPHOGENESIS	108	0.523698	3.03106	0	0
GO_PEPTIDYL_LYSINE_MODIFICATION	382	0.42532	3.00237	0	0
GO_DNA_DEPENDENT_DNA_REPLICATION_MAINTENANCE_OF_FIDELITY	40	0.638937	2.99975	0	0
GO_VESICLE_MEDIATED_TRANSPORT_IN_SYNAPSE	217	0.459092	2.99509	0	0
GO_HISTONE_H3_K4_METHYLATION	53	0.592127	2.99204	0	0
GO_CENTRIOLE_ASSEMBLY	38	0.649178	2.99137	0	0
GO_HOMOLOGOUS_RECOMBINATION	52	0.608117	2.98727	0	0
GO_CELL_CYCLE_G2_M_PHASE_TRANSITION	264	0.447572	2.98709	0	0
GO_PROTEIN_POLYMERIZATION	283	0.442192	2.98186	0	0
GO_RECOMBINATIONAL_REPAIR	129	0.493248	2.98145	0	0
GO_REGULATION_OF_MUSCLE_SYSTEM_PROCESS	248	0.43879	2.97673	0	0
GO_CELL_SUBSTRATE_JUNCTION_ORGANIZATION	102	0.520148	2.97376	0	0
GO_ENERGY_DERIVATION_BY_OXIDATION_OF_ORGANIC_COMPOUNDS	265	0.436408	2.96294	0	0
GO_ORGANELLE_FISSION	438	0.421478	2.95764	0	0
GO_PROTEIN_LOCALIZATION_TO_CYTOSKELETON	57	0.578027	2.95318	0	0
GO_PROTEIN_ACETYLATION	200	0.463214	2.9475	0	0
GO_HISTONE_H4_ACETYLATION	70	0.54843	2.94118	0	0
GO_REGULATION_OF_NEUROTRANSMITTER_LEVELS	231	0.453881	2.93627	0	0
GO_HISTONE_METHYLATION	132	0.493868	2.92965	0	0
GO_DNA_REPLICATION_INDEPENDENT_NUCLEOSOME_ORGANIZATION	35	0.633438	2.91397	0	0
GO_POSTREPLICATION_REPAIR	49	0.58197	2.91256	0	0
GO_CARDIAC_CONDUCTION	146	0.469355	2.91239	0	0
GO_DNA_SYNTHESIS_INVOLVED_IN_DNA_REPAIR	49	0.580093	2.90806	0	0
GO_TELOMERE_MAINTENANCE_VIA_SEMI_CONSERVATIVE_REPLICATION	27	0.69608	2.90471	0	0
GO_GLYCOGEN_BIOSYNTHETIC_PROCESS	45	0.600004	2.89958	0	0
GO_RETROGRADE_AXONAL_TRANSPORT	20	0.74732	2.89888	0	0
GO_ACTOMYOSIN_STRUCTURE_ORGANIZATION	196	0.441028	2.89683	0	0
GO_ACTIN_FILAMENT_BASED_MOVEMENT	150	0.459262	2.89653	0	0
GO_NON_RECOMBINATIONAL_REPAIR	75	0.512739	2.87961	0	0
GO_KINETOCHORE_ORGANIZATION	20	0.72965	2.87341	0	0
GO_ALTERNATIVE_MRNA_SPLICING_VIA_SPLICEOSOME	87	0.510003	2.8681	0	0
GO_CHROMATIN_REMODELING_AT_CENTROMERE	28	0.668485	2.86786	0	0
GO_REGULATION_OF_RNA_SPLICING	155	0.454839	2.86581	0	0
GO_NEGATIVE_REGULATION_OF_CYTOSKELETON_ORGANIZATION	154	0.468575	2.86304	0	0
GO_POSITIVE_REGULATION_OF_AUTOPHAGY	127	0.474947	2.861	0	0
GO_CENTROMERE_COMPLEX_ASSEMBLY	37	0.617369	2.85798	0	0
GO_REGULATION_OF_CENTROSOME_DUPLICATION	43	0.593375	2.85302	0	0
GO_ENERGY_RESERVE_METABOLIC_PROCESS	81	0.515351	2.85299	0	0
GO_RAB_PROTEIN_SIGNAL_TRANSDUCTION	21	0.729568	2.84852	0	0
GO_TRANSPORT_ALONG_MICROTUBULE	157	0.451284	2.84795	0	0
GO_REGULATION_OF_MICROTUBULE_POLYMERIZATION_OR_DEPOLYMERIZATION	80	0.517367	2.84703	0	0
GO_INTERSTRAND_CROSS_LINK_REPAIR	49	0.579344	2.83961	0	0
GO_REGULATION_OF_CIRCADIAN_RHYTHM	120	0.471521	2.83865	0	0
GO_REGULATION_OF_CHROMATIN_ORGANIZATION	180	0.445201	2.8335	0	0
GO_REGULATION_OF_DNA_DEPENDENT_DNA_REPLICATION	51	0.568837	2.8291	0	0
GO_REGULATION_OF_CARDIAC_CONDUCTION	72	0.520999	2.82822	0	0
GO_RECEPTOR_LOCALIZATION_TO_SYNAPSE	55	0.557372	2.82539	0	0
GO_NEGATIVE_REGULATION_OF_SUPRAMOLECULAR_FIBER_ORGANIZATION	147	0.457657	2.82506	0	0
GO_MEIOTIC_CELL_CYCLE	236	0.424643	2.82485	0	0
GO_REGULATION_OF_CELL_CYCLE_G2_M_PHASE_TRANSITION	210	0.427459	2.82417	0	0
GO_REGULATION_OF_MRNA_PROCESSING	151	0.459252	2.82224	0	0
GO_SYNAPTIC_VESICLE_PRIMING	20	0.712212	2.81533	0	0
GO_PROTEIN_POLYUBIQUITINATION	332	0.418521	2.81526	0	0
GO_MICROTUBULE_BASED_TRANSPORT	185	0.443546	2.81333	0	0
GO_DNA_STRAND_ELONGATION	25	0.690237	2.81251	0	0
GO_MICROTUBULE_ORGANIZING_CENTER_LOCALIZATION	29	0.646355	2.81076	0	0
GO_NEUROTRANSMITTER_TRANSPORT	225	0.427372	2.80873	0	0
GO_PROTEIN_ACYLATION	244	0.421173	2.80854	0	0
GO_PROTEIN_DNA_COMPLEX_SUBUNIT_ORGANIZATION	206	0.43328	2.80513	0	0
GO_HISTONE_H4_K5_ACETYLATION	16	0.779031	2.80098	0	0
GO_REGULATION_OF_CENTROSOME_CYCLE	58	0.544726	2.79931	0	0
GO_MUSCLE_CELL_DIFFERENTIATION	372	0.394138	2.79724	0	0
GO_G0_TO_G1_TRANSITION	45	0.572338	2.79633	0	0
GO_MRNA_METHYLATION	15	0.794018	2.79548	0	0
GO_DNA_PACKAGING	161	0.449264	2.78581	0	0
GO_REGULATION_OF_CELL_CYCLE_CHECKPOINT	32	0.639109	2.78455	0	0
GO_PROTEIN_LOCALIZATION_TO_MICROTUBULE_ORGANIZING_CENTER	33	0.623129	2.78352	0	0
GO_REGULATION_OF_MICROTUBULE_POLYMERIZATION	49	0.564768	2.77784	0	0
GO_PHOSPHATIDYLINOSITOL_DEPHOSPHORYLATION	29	0.645506	2.77555	0	0
GO_REGULATION_OF_CALCIUM_ION_TRANSMEMBRANE_TRANSPORTER_ACTIVITY	84	0.497831	2.77171	0	0
GO_REGULATION_OF_DNA_REPLICATION	108	0.475514	2.76783	0	0
GO_MITOCHONDRION_LOCALIZATION	45	0.571532	2.76723	0	0
GO_PROTEIN_LOCALIZATION_TO_CELL_JUNCTION	101	0.483521	2.76385	0	0
GO_REGULATION_OF_REGULATED_SECRETORY_PATHWAY	157	0.444157	2.7613	0	0
GO_HISTONE_H3_K27_METHYLATION	16	0.743664	2.76045	0	0
GO_CARDIAC_MUSCLE_CELL_ACTION_POTENTIAL	73	0.51327	2.76016	0	0
GO_ACTIN_MEDIATED_CELL_CONTRACTION	120	0.460554	2.75752	0	0
GO_HEART_PROCESS	290	0.408083	2.75498	0	0
GO_NEGATIVE_REGULATION_OF_PROTEIN_POLYMERIZATION	73	0.503381	2.7547	0	0
GO_POSITIVE_REGULATION_OF_CHROMOSOME_ORGANIZATION	174	0.427835	2.75443	0	0
GO_CARDIAC_MUSCLE_CELL_CONTRACTION	72	0.511718	2.75327	0	0
GO_REGULATION_OF_MUSCLE_CONTRACTION	166	0.437775	2.74968	0	0
GO_MITOTIC_CELL_CYCLE_CHECKPOINT	161	0.439899	2.74661	0	0
GO_RNA_SPLICING	471	0.385501	2.74424	0	0
GO_REGULATION_OF_HISTONE_MODIFICATION	145	0.442206	2.74112	0	0
GO_MUSCLE_CELL_DEVELOPMENT	177	0.426124	2.74048	0	0
GO_ACTION_POTENTIAL	136	0.445938	2.74021	0	0
GO_CHROMATIN_ASSEMBLY_OR_DISASSEMBLY	143	0.4506	2.73989	0	0
GO_TELOMERE_ORGANIZATION	143	0.444759	2.73788	0	0
GO_CELL_MATRIX_ADHESION	227	0.40749	2.73658	0	0
GO_DNA_RECOMBINATION	264	0.418484	2.7362	0	0
GO_NEGATIVE_REGULATION_OF_ORGANELLE_ORGANIZATION	387	0.396203	2.73204	0	0
GO_REGULATION_OF_SUPRAMOLECULAR_FIBER_ORGANIZATION	353	0.385705	2.73104	0	0
GO_REGULATION_OF_CATION_CHANNEL_ACTIVITY	177	0.422219	2.72956	0	0
GO_TRANSLESION_SYNTHESIS	39	0.582315	2.7292	0	0
GO_FOCAL_ADHESION_ASSEMBLY	83	0.501123	2.72634	0	0
GO_DNA_STRAND_ELONGATION_INVOLVED_IN_DNA_REPLICATION	19	0.733102	2.72513	0	0
GO_NEGATIVE_REGULATION_OF_GENE_EXPRESSION_EPIGENETIC	60	0.527231	2.72426	0	0
GO_STRIATED_MUSCLE_CONTRACTION	171	0.431995	2.72175	0	0
GO_CARDIAC_MUSCLE_CONTRACTION	135	0.443075	2.72029	0	0
GO_VESICLE_MEDIATED_TRANSPORT_TO_THE_PLASMA_MEMBRANE	84	0.489414	2.71997	0	0
GO_REGULATION_OF_SISTER_CHROMATID_SEGREGATION	80	0.481735	2.71969	0	0
GO_MEMBRANE_REPOLARIZATION	47	0.558221	2.71447	0	0
GO_MULTICELLULAR_ORGANISMAL_SIGNALING	204	0.414095	2.70978	0	0
GO_POSITIVE_REGULATION_OF_CELL_CYCLE	389	0.382473	2.70675	0	0
GO_REGULATION_OF_HISTONE_METHYLATION	63	0.506241	2.69697	0	0
GO_HISTONE_H3_ACETYLATION	58	0.524234	2.6957	0	0
GO_REGULATION_OF_MRNA_SPLICING_VIA_SPLICEOSOME	113	0.460457	2.69539	0	0
GO_REGULATION_OF_CENTRIOLE_REPLICATION	22	0.685448	2.69114	0	0
GO_CYTOSKELETON_DEPENDENT_INTRACELLULAR_TRANSPORT	196	0.410977	2.68878	0	0
GO_PEPTIDYL_LYSINE_TRIMETHYLATION	43	0.576422	2.68681	0	0
GO_DNA_GEOMETRIC_CHANGE	113	0.461134	2.6859	0	0
GO_RNA_SPLICING_VIA_TRANSESTERIFICATION_REACTIONS	381	0.381168	2.68322	0	0
GO_REGULATION_OF_AUTOPHAGY	338	0.389819	2.68068	0	0
GO_SIGNAL_TRANSDUCTION_BY_P53_CLASS_MEDIATOR	260	0.400878	2.67966	0	0
GO_POSITIVE_REGULATION_OF_CHROMATIN_ORGANIZATION	102	0.473171	2.67912	0	0
GO_SCHWANN_CELL_DEVELOPMENT	30	0.621158	2.67765	0	0
GO_PROTEIN_CONTAINING_COMPLEX_LOCALIZATION	283	0.395257	2.67302	0	0
GO_POLYSACCHARIDE_CATABOLIC_PROCESS	25	0.66461	2.66642	0	0
GO_CHROMATIN_REMODELING	182	0.415415	2.66565	0	0
GO_STRIATED_MUSCLE_CELL_DIFFERENTIATION	283	0.396067	2.66273	0	0
GO_POSITIVE_REGULATION_OF_CATABOLIC_PROCESS	442	0.375986	2.66154	0	0
GO_CHROMOSOME_SEPARATION	91	0.460868	2.66038	0	0
GO_CELLULAR_POLYSACCHARIDE_CATABOLIC_PROCESS	23	0.673089	2.65558	0	0
GO_RELEASE_OF_SEQUESTERED_CALCIUM_ION_INTO_CYTOSOL_BY_ENDOPLASMIC_RETICULUM	36	0.572822	2.6498	0	0
GO_SARCOMERE_ORGANIZATION	44	0.55494	2.64854	0	0
GO_REGULATION_OF_PROTEIN_POLYMERIZATION	217	0.404972	2.64333	0	0
GO_MEIOSIS_I_CELL_CYCLE_PROCESS	112	0.44841	2.6409	0	0
GO_RNA_METHYLATION	75	0.496273	2.63326	0	0
GO_REGULATION_OF_BLOOD_CIRCULATION	296	0.389483	2.63041	0	0
GO_CYTOKINESIS	156	0.423523	2.63017	0	0
GO_PHOSPHOLIPID_DEPHOSPHORYLATION	32	0.603914	2.62986	0	0
GO_MUSCLE_ADAPTATION	123	0.447086	2.62808	0	0
GO_PHOSPHORYLATED_CARBOHYDRATE_DEPHOSPHORYLATION	16	0.743328	2.62647	0	0
GO_PROTEIN_LOCALIZATION_TO_POSTSYNAPSE	46	0.529972	2.6247	0	0
GO_PHOSPHATIDYLINOSITOL_METABOLIC_PROCESS	179	0.407666	2.62384	0	0
GO_REGULATION_OF_PHOSPHOPROTEIN_PHOSPHATASE_ACTIVITY	114	0.432598	2.62381	0	0
GO_REGULATION_OF_SIGNAL_TRANSDUCTION_BY_P53_CLASS_MEDIATOR	174	0.413303	2.62165	0	0
GO_ESTABLISHMENT_OF_PROTEIN_LOCALIZATION_TO_POSTSYNAPTIC_MEMBRANE	16	0.745722	2.61776	0	1.79796e-05
GO_MEGAKARYOCYTE_DIFFERENTIATION	70	0.483552	2.61738	0	1.7883e-05
GO_LIPID_MODIFICATION	255	0.387587	2.61397	0	1.77873e-05
GO_REGULATION_OF_HEART_RATE	101	0.455583	2.6136	0	1.76927e-05
GO_CELL_COMMUNICATION_INVOLVED_IN_CARDIAC_CONDUCTION	56	0.501446	2.61095	0	3.57686e-05
GO_PHOSPHATIDYLINOSITOL_PHOSPHORYLATION	55	0.514093	2.60699	0	5.41706e-05
GO_MITOCHONDRION_DISTRIBUTION	16	0.724119	2.60684	0	5.38869e-05
GO_PROTEIN_TRANSPORT_ALONG_MICROTUBULE	67	0.486951	2.60428	0	7.15959e-05
GO_EXOCYTIC_PROCESS	82	0.471134	2.60374	0	7.1225e-05
GO_ESTABLISHMENT_OR_MAINTENANCE_OF_CELL_POLARITY	214	0.396977	2.60286	0	7.08578e-05
GO_HISTONE_EXCHANGE	41	0.545581	2.59747	0	7.04945e-05
GO_ACTIN_FILAMENT_ORGANIZATION	413	0.363098	2.59691	0	7.01348e-05
GO_POSITIVE_REGULATION_OF_CELL_CYCLE_PROCESS	297	0.377113	2.59574	0	6.97788e-05
GO_SMALL_GTPASE_MEDIATED_SIGNAL_TRANSDUCTION	495	0.359175	2.59453	0	6.94264e-05
GO_LYSOSOMAL_TRANSPORT	108	0.444831	2.59397	0	6.90775e-05
GO_NEGATIVE_REGULATION_OF_PROTEIN_CONTAINING_COMPLEX_ASSEMBLY	134	0.420809	2.59149	0	6.87321e-05
GO_MITOTIC_DNA_INTEGRITY_CHECKPOINT	104	0.441965	2.58644	0	8.52601e-05
GO_NUCLEOSOME_ORGANIZATION	108	0.442319	2.58304	0	8.4838e-05
GO_MITOTIC_DNA_REPLICATION	15	0.730764	2.58257	0	8.44201e-05
GO_REGULATION_OF_CELL_CYCLE_PHASE_TRANSITION	475	0.357654	2.57585	0	8.40063e-05
GO_REGULATION_OF_TRANSCRIPTION_INVOLVED_IN_G1_S_TRANSITION_OF_MITOTIC_CELL_CYCLE	35	0.5791	2.57166	0	0.00010029
GO_REGULATION_OF_CILIUM_ASSEMBLY	51	0.517371	2.5715	0	9.9803e-05
GO_REGULATION_OF_VOLTAGE_GATED_CALCIUM_CHANNEL_ACTIVITY	34	0.570815	2.56558	0	9.93209e-05
GO_SISTER_CHROMATID_COHESION	54	0.504533	2.56276	0	9.88434e-05
GO_REGULATION_OF_RESPONSE_TO_DNA_DAMAGE_STIMULUS	205	0.389615	2.56042	0	9.83704e-05
GO_NEGATIVE_REGULATION_OF_MICROTUBULE_POLYMERIZATION_OR_DEPOLYMERIZATION	37	0.555097	2.5604	0	9.7902e-05
GO_ERROR_PRONE_TRANSLESION_SYNTHESIS	21	0.663295	2.55929	0	9.7438e-05
GO_POLYSACCHARIDE_METABOLIC_PROCESS	108	0.442404	2.55898	0	9.69784e-05
GO_POSITIVE_REGULATION_OF_ORGANELLE_ASSEMBLY	67	0.485583	2.55821	0	9.65231e-05
GO_HISTONE_H3_K9_MODIFICATION	48	0.526453	2.5576	0	9.60721e-05
GO_REGULATION_OF_GENE_EXPRESSION_EPIGENETIC	143	0.419984	2.55369	0	9.56252e-05
GO_REGULATION_OF_DNA_DAMAGE_CHECKPOINT	17	0.695885	2.55084	0	0.000111893
GO_REPLICATION_FORK_PROCESSING	31	0.589655	2.54875	0	0.000111377
GO_PROTEIN_LOCALIZATION_TO_SYNAPSE	83	0.456388	2.54763	0	0.000110867
GO_MEIOTIC_CELL_CYCLE_PROCESS	177	0.406327	2.54683	0	0.00011036
GO_ATP_DEPENDENT_CHROMATIN_REMODELING	72	0.472681	2.54659	0	0.000109859
GO_METHIONINE_METABOLIC_PROCESS	16	0.709377	2.54225	0	0.000109362
GO_NUCLEOSOME_ASSEMBLY	71	0.476799	2.54178	0	0.000108869
GO_HISTONE_H3_K4_TRIMETHYLATION	18	0.680942	2.54065	0	0.000108381
GO_MITOTIC_SPINDLE_ASSEMBLY	61	0.476843	2.53971	0	0.000107897
GO_CELLULAR_RESPIRATION	181	0.400622	2.53703	0	0.000107417
GO_REGULATION_OF_INTRACELLULAR_TRANSPORT	344	0.356871	2.5369	0	0.000106942
GO_PROTEIN_KINASE_A_SIGNALING	36	0.552826	2.53639	0	0.000106471
GO_ACTIN_POLYMERIZATION_OR_DEPOLYMERIZATION	207	0.384626	2.53572	0	0.000106004
GO_FATTY_ACID_TRANSMEMBRANE_TRANSPORT	23	0.624558	2.53563	0	0.000105541
GO_POSITIVE_REGULATION_OF_MYOBLAST_DIFFERENTIATION	21	0.646111	2.53409	0	0.000105082
GO_NON_MOTILE_CILIUM_ASSEMBLY	52	0.502169	2.53361	0	0.000104627
GO_SARCOPLASMIC_RETICULUM_CALCIUM_ION_TRANSPORT	40	0.555584	2.53356	0	0.000104176
GO_AXO_DENDRITIC_TRANSPORT	69	0.473784	2.53208	0	0.000103729
GO_CELLULAR_CARBOHYDRATE_METABOLIC_PROCESS	281	0.363376	2.532	0	0.000103286
GO_POSITIVE_REGULATION_OF_GLUCOSE_METABOLIC_PROCESS	41	0.548618	2.53058	0	0.000102846
GO_NEGATIVE_REGULATION_OF_DNA_RECOMBINATION	28	0.59745	2.52981	0	0.000102411
GO_REGULATION_OF_PROTEIN_ACETYLATION	75	0.459274	2.52836	0	0.000101979
GO_POSITIVE_REGULATION_OF_DNA_REPLICATION	39	0.536417	2.52737	0	0.00010155
GO_ENTRAINMENT_OF_CIRCADIAN_CLOCK	33	0.580468	2.52669	0	0.000101125
GO_RELAXATION_OF_MUSCLE	30	0.573607	2.52595	0	0.000100704
GO_SPINDLE_LOCALIZATION	49	0.518378	2.5251	0	0.000100286
GO_CHROMATIN_ORGANIZATION_INVOLVED_IN_REGULATION_OF_TRANSCRIPTION	89	0.451079	2.52507	0	9.98715e-05
GO_NEGATIVE_REGULATION_OF_CHROMOSOME_ORGANIZATION	131	0.426072	2.52499	0	9.94605e-05
GO_MICROTUBULE_BASED_MOVEMENT	351	0.365674	2.52113	0	9.90529e-05
GO_STEROID_HORMONE_MEDIATED_SIGNALING_PATHWAY	135	0.412167	2.51932	0	9.86486e-05
GO_RESPONSE_TO_CAFFEINE	17	0.691959	2.51791	0	9.82476e-05
GO_MUSCLE_ORGAN_DEVELOPMENT	393	0.365045	2.51728	0	9.78499e-05
GO_REGULATION_OF_MEGAKARYOCYTE_DIFFERENTIATION	53	0.499243	2.51714	0	9.74553e-05
GO_KINETOCHORE_ASSEMBLY	15	0.703102	2.51226	0	9.70639e-05
GO_ASPARTATE_FAMILY_AMINO_ACID_METABOLIC_PROCESS	47	0.510283	2.51142	0	9.66756e-05
GO_NEGATIVE_REGULATION_OF_ACTIN_FILAMENT_POLYMERIZATION	59	0.481856	2.51091	0	9.62905e-05
GO_CELL_CYCLE_G1_S_PHASE_TRANSITION	306	0.365099	2.5085	0	9.59084e-05
GO_REGULATION_OF_NUCLEAR_DIVISION	184	0.390679	2.50584	0	9.55293e-05
GO_CARDIAC_CELL_DEVELOPMENT	88	0.442618	2.50484	0	9.51532e-05
GO_REGULATION_OF_GLYCOGEN_METABOLIC_PROCESS	34	0.551464	2.50442	0	9.47801e-05
GO_REGULATION_OF_MEMBRANE_REPOLARIZATION	36	0.537772	2.50384	0	9.44098e-05
GO_PROTEIN_DEPOLYMERIZATION	108	0.433317	2.50158	0	9.40425e-05
GO_POSITIVE_REGULATION_OF_MACROAUTOPHAGY	65	0.47487	2.50153	0	9.3678e-05
GO_NEGATIVE_REGULATION_OF_CHROMOSOME_SEGREGATION	44	0.536978	2.5006	0	9.33163e-05
GO_LIPID_PHOSPHORYLATION	70	0.470693	2.50025	0	9.29574e-05
GO_REGULATION_OF_CELL_MATRIX_ADHESION	123	0.409958	2.49821	0	9.26012e-05
GO_MEMBRANE_DEPOLARIZATION_DURING_ACTION_POTENTIAL	37	0.55094	2.49721	0	9.22478e-05
GO_REGULATION_OF_PROTEIN_CONTAINING_COMPLEX_DISASSEMBLY	113	0.421325	2.49167	0	9.1897e-05
GO_REGULATION_OF_EXOCYTOSIS	212	0.389028	2.49156	0	9.15489e-05
GO_REGULATION_OF_PROTEIN_DEPOLYMERIZATION	81	0.442669	2.49073	0	9.12034e-05
GO_POSITIVE_REGULATION_OF_DNA_TEMPLATED_TRANSCRIPTION_ELONGATION	26	0.593645	2.49018	0	9.08606e-05
GO_NEURON_CELLULAR_HOMEOSTASIS	32	0.57249	2.48936	0	0.00010322
GO_PHOSPHATIDYLINOSITOL_BIOSYNTHETIC_PROCESS	117	0.430459	2.48863	0	0.000102835
GO_REGULATION_OF_ADENYLATE_CYCLASE_ACTIVITY	31	0.574864	2.48538	0	0.000114846
GO_INTRACELLULAR_STEROID_HORMONE_RECEPTOR_SIGNALING_PATHWAY	112	0.422022	2.48333	0	0.00011442
GO_RETROGRADE_TRANSPORT_ENDOSOME_TO_PLASMA_MEMBRANE	22	0.637623	2.48158	0	0.000113998
GO_GLYCEROPHOSPHOLIPID_METABOLIC_PROCESS	328	0.354575	2.4811	0	0.000113579
GO_CELL_JUNCTION_ASSEMBLY	422	0.352658	2.48085	0	0.000113163
GO_POSITIVE_REGULATION_OF_CYTOSKELETON_ORGANIZATION	219	0.375475	2.48033	0	0.00011275
GO_REGULATION_OF_PROTEIN_CONTAINING_COMPLEX_ASSEMBLY	422	0.352046	2.47956	0	0.00011234
GO_REGULATION_OF_CALCIUM_ION_TRANSMEMBRANE_TRANSPORT	146	0.394735	2.47781	0	0.000111933
GO_REGULATION_OF_MEMBRANE_POTENTIAL	431	0.355045	2.47697	0	0.000111529
GO_REGULATION_OF_GLUCAN_BIOSYNTHETIC_PROCESS	29	0.578369	2.47631	0	0.000111128
GO_POSITIVE_REGULATION_OF_PROTEIN_ACETYLATION	44	0.513581	2.47594	0	0.000110729
GO_NEGATIVE_REGULATION_OF_MITOTIC_CELL_CYCLE	334	0.354162	2.47437	0	0.000110334
GO_CARDIAC_MUSCLE_CELL_ACTION_POTENTIAL_INVOLVED_IN_CONTRACTION	54	0.49298	2.47297	0	0.000109941
GO_POSITIVE_REGULATION_OF_DNA_METABOLIC_PROCESS	185	0.391343	2.47188	0	0.000109551
GO_REGULATION_OF_SMALL_GTPASE_MEDIATED_SIGNAL_TRANSDUCTION	314	0.364444	2.47176	0	0.000109164
GO_ESTABLISHMENT_OF_MITOCHONDRION_LOCALIZATION	25	0.602427	2.46853	0	0.00010878
GO_CELLULAR_RESPONSE_TO_PEPTIDE_HORMONE_STIMULUS	324	0.35722	2.46711	0	0.000108398
GO_MICROTUBULE_BUNDLE_FORMATION	92	0.428926	2.46466	0	0.000119457
GO_REGULATION_OF_TRANSPORTER_ACTIVITY	280	0.368203	2.46152	0	0.000119041
GO_REGULATION_OF_MUSCLE_ADAPTATION	100	0.424864	2.46134	0	0.000118627
GO_REGULATION_OF_POSTSYNAPTIC_MEMBRANE_NEUROTRANSMITTER_RECEPTOR_LEVELS	65	0.462447	2.46042	0	0.000118217
GO_REGULATION_OF_ESTABLISHMENT_OR_MAINTENANCE_OF_CELL_POLARITY	21	0.649372	2.46016	0	0.000117809
GO_MEMBRANE_DEPOLARIZATION	88	0.441508	2.45838	0	0.000117404
GO_ESTABLISHMENT_OF_CELL_POLARITY	137	0.406695	2.45617	0	0.000117002
GO_MUSCLE_TISSUE_DEVELOPMENT	401	0.353885	2.45461	0	0.000116603
GO_DEPHOSPHORYLATION	458	0.341351	2.45022	0	0.000139763
GO_SCHWANN_CELL_DIFFERENTIATION	38	0.537507	2.44788	0	0.00013929
GO_PROTEIN_K48_LINKED_DEUBIQUITINATION	31	0.566224	2.44381	0	0.000150502
GO_REGULATION_OF_SMOOTH_MUSCLE_CONTRACTION	64	0.468998	2.4429	0	0.000149995
GO_TELOMERE_CAPPING	38	0.535884	2.44115	0	0.000149492
GO_BRANCHED_CHAIN_AMINO_ACID_METABOLIC_PROCESS	25	0.595594	2.43994	0	0.000148992
GO_POSITIVE_REGULATION_OF_HISTONE_METHYLATION	39	0.521207	2.43915	0	0.000148495
GO_CELL_SUBSTRATE_ADHESION	352	0.346028	2.43774	0	0.000148002
GO_POSITIVE_REGULATION_OF_MRNA_CATABOLIC_PROCESS	49	0.492661	2.43772	0	0.000147512
GO_RESOLUTION_OF_MEIOTIC_RECOMBINATION_INTERMEDIATES	15	0.699559	2.43655	0	0.000147025
GO_REGULATION_OF_GLUCOSE_METABOLIC_PROCESS	113	0.415982	2.43597	0	0.000146541
GO_REGULATION_OF_DNA_METABOLIC_PROCESS	332	0.348617	2.4345	0	0.000157165
GO_INSULIN_RECEPTOR_SIGNALING_PATHWAY	141	0.389814	2.43443	0	0.000156652
GO_REGULATION_OF_ACTIN_FILAMENT_ORGANIZATION	263	0.361785	2.43287	0	0.000177374
GO_REGULATION_OF_CYTOKINESIS	89	0.429857	2.43274	0	0.000176798
GO_NEGATIVE_REGULATION_OF_RHO_PROTEIN_SIGNAL_TRANSDUCTION	21	0.631265	2.43102	0	0.000176226
GO_TRICARBOXYLIC_ACID_CYCLE	34	0.542694	2.43085	0	0.000175657
GO_AXONAL_TRANSPORT	58	0.472564	2.43053	0	0.000175093
GO_REGULATION_OF_INTRACELLULAR_STEROID_HORMONE_RECEPTOR_SIGNALING_PATHWAY	72	0.442505	2.42968	0	0.000174531
GO_NEGATIVE_REGULATION_OF_METAPHASE_ANAPHASE_TRANSITION_OF_CELL_CYCLE	37	0.545139	2.42941	0	0.000173974
GO_VENTRICULAR_CARDIAC_MUSCLE_CELL_DIFFERENTIATION	17	0.666357	2.42926	0	0.00017342
GO_HISTONE_H4_K16_ACETYLATION	21	0.620201	2.42914	0	0.000172869
GO_NEGATIVE_REGULATION_OF_PROTEIN_DEPHOSPHORYLATION	62	0.470756	2.42798	0	0.000172322
GO_REGULATION_OF_CHROMOSOME_SEGREGATION	101	0.426647	2.42392	0	0.000171779
GO_MACROAUTOPHAGY	298	0.360068	2.42184	0	0.000182151
GO_POSITIVE_REGULATION_OF_PROTEOLYSIS_INVOLVED_IN_CELLULAR_PROTEIN_CATABOLIC_PROCESS	121	0.400909	2.41955	0	0.00018158
GO_STRIATED_MUSCLE_ADAPTATION	54	0.479969	2.41396	0	0.000213611
GO_CARDIAC_MUSCLE_CELL_MEMBRANE_REPOLARIZATION	39	0.528863	2.41372	0	0.000212946
GO_REGULATION_OF_RYANODINE_SENSITIVE_CALCIUM_RELEASE_CHANNEL_ACTIVITY	25	0.57582	2.41287	0	0.000222875
GO_REGULATION_OF_PEPTIDYL_LYSINE_ACETYLATION	61	0.458952	2.41237	0	0.000222185
GO_INTRACILIARY_TRANSPORT	52	0.476357	2.41198	0	0.0002215
GO_REGULATION_OF_PHOSPHATASE_ACTIVITY	168	0.384845	2.41166	0	0.000220818
GO_MITOCHONDRIAL_GENOME_MAINTENANCE	23	0.585075	2.41166	0	0.000220141
GO_REGULATION_OF_SODIUM_ION_TRANSPORT	88	0.431019	2.40975	0	0.000219468
GO_SYNAPTIC_VESICLE_RECYCLING	74	0.446008	2.40758	0	0.000218799
GO_REGULATION_OF_CATION_TRANSMEMBRANE_TRANSPORT	338	0.350466	2.40472	0	0.000218133
GO_HIPPO_SIGNALING	44	0.501167	2.4038	0	0.000217472
GO_PROTEIN_LOCALIZATION_TO_CILIUM	58	0.464029	2.40191	0	0.000227119
GO_POSITIVE_REGULATION_OF_CALCIUM_ION_TRANSMEMBRANE_TRANSPORTER_ACTIVITY	37	0.520778	2.4017	0	0.000226434
GO_POSITIVE_REGULATION_OF_CILIUM_ASSEMBLY	20	0.621879	2.40033	0	0.000245802
GO_SHORT_CHAIN_FATTY_ACID_METABOLIC_PROCESS	16	0.660266	2.4003	0	0.000245066
GO_INTERMEDIATE_FILAMENT_BASED_PROCESS	50	0.490069	2.39698	0	0.000254143
GO_RESPONSE_TO_NERVE_GROWTH_FACTOR	52	0.47123	2.39478	0	0.000273711
GO_REGULATION_OF_PROTEIN_KINASE_A_SIGNALING	23	0.594818	2.39409	0	0.000283077
GO_SNRNA_TRANSCRIPTION	71	0.43841	2.3936	0	0.00028224
GO_MISMATCH_REPAIR	38	0.52378	2.39322	0	0.000281407
GO_POSITIVE_REGULATION_OF_TRANSMEMBRANE_TRANSPORT	201	0.365063	2.39238	0	0.00028058
GO_MITOTIC_CHROMOSOME_CONDENSATION	15	0.690673	2.39227	0	0.000279757
GO_ATRIAL_CARDIAC_MUSCLE_CELL_TO_AV_NODE_CELL_SIGNALING	20	0.621661	2.39149	0	0.000278939
GO_ACTIVATION_OF_ADENYLATE_CYCLASE_ACTIVITY	38	0.507605	2.39105	0	0.000278126
GO_RESPONSE_TO_HEAT	161	0.374227	2.38946	0	0.000277317
GO_CELL_CELL_SIGNALING_INVOLVED_IN_CARDIAC_CONDUCTION	32	0.539367	2.38881	0	0.000276513
GO_REGULATION_OF_DEPHOSPHORYLATION	202	0.369449	2.3884	0	0.000275714
GO_INOSITOL_PHOSPHATE_METABOLIC_PROCESS	70	0.431299	2.38742	0	0.00027492
GO_PROTEIN_LOCALIZATION_TO_CELL_PERIPHERY	330	0.353475	2.3871	0	0.00027413
GO_REGULATION_OF_DNA_REPAIR	115	0.403714	2.38687	0	0.000273344
GO_NEUROTRANSMITTER_RECEPTOR_TRANSPORT	46	0.494014	2.38678	0	0.000272563
GO_PERIPHERAL_NERVOUS_SYSTEM_DEVELOPMENT	74	0.434219	2.38673	0	0.000271787
GO_VACUOLAR_TRANSPORT	148	0.387315	2.38553	0	0.000271014
GO_NUCLEOTIDE_EXCISION_REPAIR_DNA_GAP_FILLING	23	0.611174	2.38532	0	0.000270247
GO_NADH_DEHYDROGENASE_COMPLEX_ASSEMBLY	62	0.468478	2.38426	0	0.000269483
GO_REGULATION_OF_ION_TRANSMEMBRANE_TRANSPORT	478	0.325436	2.38328	0	0.000268724
GO_REGULATION_OF_TRANS_SYNAPTIC_SIGNALING	445	0.34653	2.38238	0	0.000267969
GO_POSITIVE_REGULATION_OF_CELLULAR_PROTEIN_CATABOLIC_PROCESS	143	0.392272	2.38227	0	0.000267219
GO_INTRA_S_DNA_DAMAGE_CHECKPOINT	15	0.6936	2.38092	0	0.000266472
GO_PROTEASOMAL_PROTEIN_CATABOLIC_PROCESS	467	0.340289	2.38034	0	0.00026573
GO_NUCLEOTIDE_EXCISION_REPAIR	109	0.416713	2.38016	0	0.000264992
GO_REGULATION_OF_CARDIAC_MUSCLE_CONTRACTION	80	0.431959	2.37919	0	0.000264258
GO_PROTEIN_MONOUBIQUITINATION	66	0.453396	2.37832	0	0.000272768
GO_MITOTIC_RECOMBINATION	21	0.602591	2.37705	0	0.000272017
GO_REGULATION_OF_CARBOHYDRATE_METABOLIC_PROCESS	199	0.373454	2.37673	0	0.000271269
GO_REGULATION_OF_ACTIN_FILAMENT_BASED_PROCESS	388	0.339113	2.37464	0	0.000270526
GO_CELLULAR_RESPONSE_TO_STEROID_HORMONE_STIMULUS	201	0.354585	2.37414	0	0.000269787
GO_REGULATION_OF_STRIATED_MUSCLE_CONTRACTION	93	0.420484	2.37255	0	0.000269052
GO_TRANSCRIPTION_INITIATION_FROM_RNA_POLYMERASE_II_PROMOTER	187	0.369263	2.37245	0	0.000268321
GO_ORGANELLE_TRANSPORT_ALONG_MICROTUBULE	82	0.429818	2.37148	0	0.000267594
GO_NEGATIVE_REGULATION_OF_DNA_DEPENDENT_DNA_REPLICATION	18	0.642119	2.37144	0	0.00026687
GO_REGULATION_OF_ATPASE_ACTIVITY	77	0.420118	2.36741	0	0.000266151
GO_REGULATION_OF_CELL_SUBSTRATE_ADHESION	211	0.364627	2.36726	0	0.000265436
GO_REGULATION_OF_SYNAPTIC_PLASTICITY	188	0.373377	2.3667	0	0.00027392
GO_NEGATIVE_REGULATION_OF_SYNAPTIC_TRANSMISSION	73	0.442085	2.36566	0	0.000273187
GO_ESTABLISHMENT_OF_SPINDLE_ORIENTATION	36	0.517392	2.36345	0	0.000272459
GO_ERROR_FREE_TRANSLESION_SYNTHESIS	21	0.599875	2.36228	0	0.000271734
GO_LONG_TERM_SYNAPTIC_DEPRESSION	31	0.539958	2.36155	0	0.000280122
GO_MEIOTIC_CHROMOSOME_SEGREGATION	80	0.4258	2.35881	0	0.000306305
GO_NUCLEIC_ACID_PHOSPHODIESTER_BOND_HYDROLYSIS	298	0.347409	2.35829	0	0.000314167
GO_ESTABLISHMENT_OF_MITOTIC_SPINDLE_LOCALIZATION	35	0.530588	2.35743	0	0.00031334
GO_CELL_CYCLE_ARREST	230	0.356141	2.35685	0	0.000312517
GO_REGULATION_OF_MACROAUTOPHAGY	171	0.383354	2.35531	0	0.000311699
GO_ACTIN_FILAMENT_DEPOLYMERIZATION	53	0.471725	2.35441	0	0.000310885
GO_PRESYNAPTIC_ENDOCYTOSIS	62	0.449576	2.35321	0	0.000310076
GO_REGULATION_OF_CELLULAR_CARBOHYDRATE_METABOLIC_PROCESS	140	0.384112	2.35244	0	0.00030927
GO_RELAXATION_OF_CARDIAC_MUSCLE	16	0.651798	2.35013	0	0.000335035
GO_REGULATION_OF_PROTEIN_EXPORT_FROM_NUCLEUS	41	0.494602	2.34693	0	0.000369349
GO_METAPHASE_PLATE_CONGRESSION	60	0.449685	2.34643	0	0.000368397
GO_CIRCADIAN_RHYTHM	215	0.359402	2.34581	0	0.00036745
GO_PROTEIN_MODIFICATION_BY_SMALL_PROTEIN_REMOVAL	288	0.345515	2.34527	0	0.000366508
GO_NUCLEAR_TRANSCRIBED_MRNA_POLY_A_TAIL_SHORTENING	31	0.528089	2.34492	0	0.000365571
GO_GENERATION_OF_PRECURSOR_METABOLITES_AND_ENERGY	496	0.32812	2.34428	0	0.000364638
GO_REGULATION_OF_CARDIAC_MUSCLE_CELL_MEMBRANE_REPOLARIZATION	29	0.537504	2.34295	0	0.00036371
GO_HISTONE_H3_DEACETYLATION	20	0.597803	2.33973	0	0.000371117
GO_POSITIVE_REGULATION_OF_INTRACELLULAR_PROTEIN_TRANSPORT	179	0.365482	2.33803	0	0.000370178
GO_HISTONE_H3_K9_METHYLATION	37	0.528349	2.33793	0	0.000369243
GO_REGULATION_OF_SPINDLE_ORGANIZATION	38	0.495882	2.33755	0	0.000368313
GO_RAS_PROTEIN_SIGNAL_TRANSDUCTION	334	0.344263	2.33594	0	0.000376096
GO_PROTEIN_DEPHOSPHORYLATION	316	0.33868	2.33527	0	0.000383228
GO_PROTEIN_ADP_RIBOSYLATION	32	0.532192	2.33472	0	0.00038227
GO_ANTEROGRADE_AXONAL_TRANSPORT	47	0.471541	2.33445	0	0.000381316
GO_REGULATION_OF_CELL_SUBSTRATE_JUNCTION_ORGANIZATION	66	0.438565	2.33398	0	0.000380368
GO_NUCLEOTIDE_EXCISION_REPAIR_DNA_INCISION	39	0.508912	2.33314	0	0.000387925
GO_POSITIVE_REGULATION_OF_MITOTIC_CELL_CYCLE	165	0.373455	2.33278	0	0.000386965
GO_MEMBRANE_REPOLARIZATION_DURING_ACTION_POTENTIAL	29	0.539466	2.32916	0	0.000394114
GO_REGULATION_OF_PROTEIN_DEPHOSPHORYLATION	136	0.382669	2.32886	0	0.000393143
GO_HISTONE_DEUBIQUITINATION	22	0.590696	2.32867	0	0.000392177
GO_REGULATION_OF_PROTEASOMAL_UBIQUITIN_DEPENDENT_PROTEIN_CATABOLIC_PROCESS	126	0.382715	2.32798	0	0.000399433
GO_NEGATIVE_REGULATION_OF_CELL_CYCLE_PROCESS	349	0.339511	2.32775	0	0.000398456
GO_EPITHELIAL_CELL_DEVELOPMENT	215	0.35088	2.32174	0	0.000431124
GO_ESTABLISHMENT_OF_ENDOTHELIAL_BARRIER	45	0.477773	2.31949	0	0.000446895
GO_CELLULAR_CARBOHYDRATE_BIOSYNTHETIC_PROCESS	85	0.406448	2.31856	0	0.00044581
GO_REGULATION_OF_INTRACELLULAR_ESTROGEN_RECEPTOR_SIGNALING_PATHWAY	36	0.503412	2.31784	0	0.000444731
GO_SKELETAL_MUSCLE_ORGAN_DEVELOPMENT	161	0.371549	2.31737	0	0.000443656
GO_POSITIVE_REGULATION_OF_CELLULAR_RESPONSE_TO_INSULIN_STIMULUS	25	0.575449	2.31521	0	0.000450444
GO_NEGATIVE_REGULATION_OF_ORGANELLE_ASSEMBLY	37	0.511259	2.31404	0	0.000457384
GO_ADRENERGIC_RECEPTOR_SIGNALING_PATHWAY	31	0.546634	2.31392	0	0.000456287
GO_NEGATIVE_REGULATION_OF_DEPHOSPHORYLATION	104	0.393833	2.31252	0	0.000463065
GO_POSITIVE_REGULATION_OF_TRANSPORTER_ACTIVITY	108	0.387209	2.31157	0	0.000478542
GO_CELLULAR_RESPONSE_TO_OXYGEN_RADICAL	27	0.545507	2.31049	0	0.000485636
GO_REGULATION_OF_DNA_RECOMBINATION	86	0.412682	2.30996	0	0.000484482
GO_REGULATION_OF_GTPASE_ACTIVITY	469	0.312556	2.30979	0	0.000483334
GO_REGULATION_OF_GLUCOSE_IMPORT	58	0.440831	2.30898	0	0.000482192
GO_REGULATION_OF_MITOPHAGY	16	0.636895	2.30794	0	0.000481054
GO_SMOOTH_MUSCLE_CELL_DIFFERENTIATION	68	0.430015	2.30714	0	0.000479922
GO_INOSITOL_PHOSPHATE_CATABOLIC_PROCESS	17	0.626219	2.30596	0	0.000494968
GO_REGULATION_OF_CARBOHYDRATE_CATABOLIC_PROCESS	86	0.420713	2.30361	0	0.000501796
GO_RESPONSE_TO_RADIATION	429	0.323276	2.30351	0	0.000500623
GO_REGULATION_OF_CELL_PROJECTION_ASSEMBLY	175	0.355773	2.30262	0	0.000507443
GO_VESICLE_MEDIATED_TRANSPORT_BETWEEN_ENDOSOMAL_COMPARTMENTS	41	0.482504	2.30255	0	0.000506263
GO_POSITIVE_REGULATION_OF_CHROMOSOME_SEGREGATION	30	0.522985	2.29992	0	0.000512678
GO_PEPTIDYL_THREONINE_MODIFICATION	122	0.376803	2.29953	0	0.000511491
GO_HETEROCHROMATIN_ORGANIZATION	49	0.46708	2.29916	0	0.00051031
GO_ATP_SYNTHESIS_COUPLED_ELECTRON_TRANSPORT	96	0.385258	2.29858	0	0.000509134
GO_VESICLE_FUSION_TO_PLASMA_MEMBRANE	23	0.574257	2.29842	0	0.000507963
GO_MACROMOLECULE_DEACYLATION	110	0.391224	2.29558	0	0.000522371
GO_POLYSACCHARIDE_BIOSYNTHETIC_PROCESS	77	0.41918	2.29535	0	0.000521175
GO_REGULATION_OF_INTRACELLULAR_PROTEIN_TRANSPORT	257	0.348823	2.29396	0	0.000527983
GO_PROTEIN_DEMETHYLATION	30	0.517773	2.29386	0	0.00052678
GO_INTERLEUKIN_7_MEDIATED_SIGNALING_PATHWAY	17	0.60822	2.29232	0	0.000533263
GO_STRESS_GRANULE_ASSEMBLY	23	0.59158	2.29188	0	0.000532054
GO_NEGATIVE_REGULATION_OF_CYCLIN_DEPENDENT_PROTEIN_KINASE_ACTIVITY	34	0.513406	2.29087	0	0.00053085
GO_REGULATION_OF_GENERATION_OF_PRECURSOR_METABOLITES_AND_ENERGY	150	0.367734	2.28814	0	0.000529652
GO_SPLICEOSOMAL_TRI_SNRNP_COMPLEX_ASSEMBLY	27	0.541116	2.28811	0	0.000528459
GO_P_BODY_ASSEMBLY	19	0.604541	2.28676	0	0.000535015
GO_REGULATION_OF_SODIUM_ION_TRANSMEMBRANE_TRANSPORT	65	0.424152	2.2853	0	0.000533816
GO_CHROMATIN_SILENCING	41	0.48569	2.28362	0	0.000548053
GO_PHOSPHOLIPID_METABOLIC_PROCESS	427	0.318655	2.28253	0	0.00054683
GO_PROTEIN_K48_LINKED_UBIQUITINATION	55	0.450836	2.28201	0	0.000553368
GO_POSITIVE_REGULATION_OF_PROTEIN_CONTAINING_COMPLEX_ASSEMBLY	241	0.341015	2.28196	0	0.000552138
GO_RESPONSE_TO_PEPTIDE_HORMONE	439	0.323558	2.28128	0	0.000558608
GO_ANATOMICAL_STRUCTURE_HOMEOSTASIS	438	0.31892	2.27724	0	0.000564961
GO_PEPTIDYL_LYSINE_DIMETHYLATION	21	0.583888	2.27585	0	0.000578902
GO_DNA_BIOSYNTHETIC_PROCESS	182	0.364115	2.27562	0	0.000577627
GO_REGULATION_OF_PROTEASOMAL_PROTEIN_CATABOLIC_PROCESS	184	0.360307	2.27369	0	0.000583751
GO_INCLUSION_BODY_ASSEMBLY	23	0.556534	2.27282	0	0.000582471
GO_POSITIVE_REGULATION_OF_CELL_CYCLE_G2_M_PHASE_TRANSITION	30	0.509396	2.27264	0	0.000581196
GO_PROTEIN_AUTOUBIQUITINATION	70	0.4287	2.27172	0	0.000587214
GO_LIPID_OXIDATION	110	0.387417	2.27065	0	0.000600766
GO_PEROXISOME_ORGANIZATION	81	0.398283	2.27016	0	0.00059946
GO_POSITIVE_REGULATION_OF_INTRACELLULAR_TRANSPORT	215	0.347782	2.27014	0	0.00059816
GO_REGULATION_OF_PROTEIN_STABILITY	284	0.332217	2.27005	0	0.000604017
GO_POSITIVE_REGULATION_OF_UBIQUITIN_DEPENDENT_PROTEIN_CATABOLIC_PROCESS	98	0.392494	2.26868	0	0.000617084
GO_REGULATION_OF_CARDIAC_MUSCLE_CONTRACTION_BY_REGULATION_OF_THE_RELEASE_OF_SEQUESTERED_CALCIUM_ION	23	0.556492	2.26868	0	0.000615754
GO_CELL_COMMUNICATION_BY_ELECTRICAL_COUPLING	31	0.510125	2.26862	0	0.00061443
GO_CELL_COMMUNICATION_BY_ELECTRICAL_COUPLING_INVOLVED_IN_CARDIAC_CONDUCTION	24	0.566132	2.2686	0	0.000613112
GO_RESPONSE_TO_UV	135	0.375424	2.26838	0	0.000611799
GO_POSITIVE_REGULATION_OF_GLUCOSE_TRANSMEMBRANE_TRANSPORT	43	0.475589	2.26837	0	0.000610491
GO_POSITIVE_REGULATION_OF_MRNA_METABOLIC_PROCESS	81	0.414669	2.26809	0	0.00060919
GO_REGULATION_OF_DENDRITE_DEVELOPMENT	153	0.358083	2.26695	0	0.000622358
GO_ENDOMEMBRANE_SYSTEM_ORGANIZATION	448	0.310807	2.26473	0	0.000628413
GO_CIRCADIAN_REGULATION_OF_GENE_EXPRESSION	64	0.429621	2.263	0	0.00064864
GO_DNA_TEMPLATED_TRANSCRIPTION_INITIATION	232	0.339629	2.26146	0	0.000647269
GO_POSITIVE_REGULATION_OF_PROTEIN_POLYMERIZATION	128	0.379811	2.25856	0	0.000652874
GO_CELLULAR_RESPONSE_TO_INSULIN_STIMULUS	220	0.352993	2.25586	0	0.000672723
GO_REGULATION_OF_MUSCLE_CELL_DIFFERENTIATION	178	0.347947	2.25487	0	0.00067131
GO_MEMBRANE_DEPOLARIZATION_DURING_CARDIAC_MUSCLE_CELL_ACTION_POTENTIAL	23	0.565612	2.25455	0	0.000669902
GO_REGULATION_OF_METAL_ION_TRANSPORT	386	0.320392	2.25423	0	0.000683007
GO_INTRACILIARY_TRANSPORT_INVOLVED_IN_CILIUM_ASSEMBLY	40	0.472878	2.2535	0	0.000688573
GO_ANOIKIS	33	0.506669	2.25337	0	0.000687138
GO_AUTOPHAGOSOME_ORGANIZATION	96	0.389621	2.25314	0	0.000692671
GO_MICROTUBULE_ANCHORING	21	0.575515	2.25275	0	0.000698459
GO_RHO_PROTEIN_SIGNAL_TRANSDUCTION	132	0.366525	2.25272	0	0.000697013
GO_RHYTHMIC_PROCESS	301	0.327612	2.25102	0	0.000702332
GO_CYTOSKELETON_DEPENDENT_CYTOKINESIS	85	0.404985	2.25021	0	0.000700884
GO_RESPONSE_TO_LIGHT_STIMULUS	309	0.326838	2.25018	0	0.000699442
GO_REGULATION_OF_POLYSACCHARIDE_METABOLIC_PROCESS	42	0.471688	2.25013	0	0.000698005
GO_POSITIVE_REGULATION_OF_HISTONE_H3_K4_METHYLATION	18	0.592702	2.24987	0	0.000703953
GO_MAINTENANCE_OF_SYNAPSE_STRUCTURE	16	0.624995	2.24981	0	0.000702514
GO_VENTRICULAR_CARDIAC_MUSCLE_CELL_MEMBRANE_REPOLARIZATION	28	0.528569	2.24932	0	0.00070108
GO_PEPTIDYL_SERINE_MODIFICATION	326	0.326148	2.24925	0	0.000699652
GO_REGULATION_OF_ACTIN_FILAMENT_LENGTH	178	0.359003	2.24873	0	0.00069823
GO_REGULATION_OF_MITOCHONDRION_ORGANIZATION	185	0.356181	2.24847	0	0.000703531
GO_NEGATIVE_REGULATION_OF_NUCLEAR_DIVISION	60	0.427911	2.24822	0	0.000702107
GO_RESPONSE_TO_OXYGEN_RADICAL	30	0.513889	2.24781	0	0.000700688
GO_PHOSPHOLIPID_BIOSYNTHETIC_PROCESS	263	0.331814	2.2461	0	0.000712865
GO_RESPONSE_TO_MITOCHONDRIAL_DEPOLARISATION	19	0.576062	2.24536	0	0.000711431
GO_DNA_CATABOLIC_PROCESS	41	0.489544	2.24431	0	0.000724016
GO_REGULATION_OF_CARDIAC_MUSCLE_CONTRACTION_BY_CALCIUM_ION_SIGNALING	28	0.528784	2.2443	0	0.000722565
GO_REGULATION_OF_TOR_SIGNALING	92	0.387435	2.24297	0	0.00072112
GO_ENDOPLASMIC_RETICULUM_TUBULAR_NETWORK_ORGANIZATION	17	0.621481	2.24293	0	0.00071968
GO_POSITIVE_REGULATION_OF_SUPRAMOLECULAR_FIBER_ORGANIZATION	197	0.351363	2.24262	0	0.000724955
GO_NEGATIVE_REGULATION_OF_PROTEIN_CONTAINING_COMPLEX_DISASSEMBLY	73	0.423926	2.24227	0	0.000730209
GO_RESPONSE_TO_INSULIN	276	0.330569	2.24187	0	0.000728761
GO_NEGATIVE_REGULATION_OF_SMOOTH_MUSCLE_CONTRACTION	16	0.633587	2.24083	0	0.000734063
GO_DOPAMINE_RECEPTOR_SIGNALING_PATHWAY	39	0.484639	2.23629	0	0.00078645
GO_POSITIVE_REGULATION_OF_GTPASE_ACTIVITY	394	0.322392	2.23622	0	0.000784899
GO_PHOTOPERIODISM	32	0.500252	2.234	0	0.000796134
GO_CHROMOSOME_LOCALIZATION	74	0.415437	2.23232	0	0.00079457
GO_VACUOLE_ORGANIZATION	168	0.355665	2.23187	0	0.000799549
GO_SYNAPSE_ORGANIZATION	422	0.306853	2.23152	0	0.000797984
GO_MITOPHAGY	23	0.558596	2.23141	0	0.000796425
GO_SKELETAL_MUSCLE_ADAPTATION	25	0.535103	2.23121	0	0.000794873
GO_MAINTENANCE_OF_PROTEIN_LOCATION_IN_NUCLEUS	23	0.547018	2.2308	0	0.000793326
GO_AEROBIC_RESPIRATION	83	0.402311	2.22951	0	0.000804932
GO_ENDOTHELIAL_CELL_DEVELOPMENT	62	0.429549	2.22818	0	0.000803372
GO_INTRACELLULAR_RECEPTOR_SIGNALING_PATHWAY	256	0.345221	2.22697	0	0.000822433
GO_ACTIN_FILAMENT_BUNDLE_ORGANIZATION	154	0.365956	2.22522	0	0.000820846
GO_MRNA_EXPORT_FROM_NUCLEUS	111	0.382137	2.22469	0	0.000825567
GO_REGULATION_OF_RNA_EXPORT_FROM_NUCLEUS	16	0.605108	2.22347	0	0.000830676
GO_HISTONE_DEACETYLATION	78	0.396865	2.22311	0	0.000843169
GO_DENDRITE_DEVELOPMENT	244	0.336304	2.22261	0	0.000854656
GO_DICARBOXYLIC_ACID_METABOLIC_PROCESS	91	0.390108	2.22057	0	0.000891383
GO_POSITIVE_REGULATION_OF_CELLULAR_PROTEIN_LOCALIZATION	330	0.32696	2.21995	0	0.000889682
GO_POSITIVE_REGULATION_OF_DNA_REPAIR	59	0.432441	2.2196	0	0.00089459
GO_POSITIVE_REGULATION_OF_DENDRITE_DEVELOPMENT	74	0.407243	2.21856	0	0.000899669
GO_CELLULAR_RESPONSE_TO_PEPTIDE	392	0.315183	2.21794	0	0.000904664
GO_DNA_REPLICATION_CHECKPOINT	17	0.603927	2.2171	0	0.00090295
GO_NEGATIVE_REGULATION_OF_I_KAPPAB_KINASE_NF_KAPPAB_SIGNALING	52	0.444797	2.21559	0	0.000913742
GO_GLYCEROLIPID_METABOLIC_PROCESS	419	0.309078	2.21392	0	0.000918204
GO_FIBROBLAST_MIGRATION	44	0.457125	2.21353	0	0.00092281
GO_ACTIVATION_OF_PROTEIN_KINASE_ACTIVITY	325	0.323065	2.21129	0	0.000945877
GO_REGULATION_OF_ENDOTHELIAL_CELL_DEVELOPMENT	15	0.63332	2.21071	0	0.000944103
GO_CHROMOSOME_ORGANIZATION_INVOLVED_IN_MEIOTIC_CELL_CYCLE	61	0.420449	2.20931	0	0.000948833
GO_REGULATION_OF_CYCLASE_ACTIVITY	47	0.427828	2.20849	0	0.000965733
GO_SIGNAL_TRANSDUCTION_INVOLVED_IN_CELL_CYCLE_CHECKPOINT	71	0.408964	2.20811	0	0.000976605
GO_NEGATIVE_REGULATION_OF_CIRCADIAN_RHYTHM	15	0.639718	2.20493	0.00307692	0.00101283
GO_GLUTAMATE_RECEPTOR_SIGNALING_PATHWAY	101	0.37906	2.20422	0	0.00101739
GO_CARDIAC_MUSCLE_CELL_DIFFERENTIATION	124	0.368828	2.20275	0	0.00103393
GO_SYNAPTIC_VESICLE_TRANSPORT	42	0.459897	2.20269	0	0.00103202
GO_REGULATION_OF_TRANSCRIPTION_BY_RNA_POLYMERASE_III	23	0.548647	2.19989	0	0.00106729
GO_REGULATION_OF_NUCLEAR_CELL_CYCLE_DNA_REPLICATION	17	0.597411	2.19933	0	0.00106532
GO_CARDIAC_RIGHT_VENTRICLE_MORPHOGENESIS	20	0.569452	2.19926	0	0.00106942
GO_POSITIVE_REGULATION_OF_ATPASE_ACTIVITY	54	0.436653	2.19917	0	0.00106745
GO_RESPIRATORY_ELECTRON_TRANSPORT_CHAIN	113	0.372846	2.19882	0	0.0010655
GO_MUSCLE_HYPERTROPHY	106	0.382218	2.1978	0	0.00108208
GO_G2_DNA_DAMAGE_CHECKPOINT	31	0.501704	2.19676	0	0.00108625
GO_HISTONE_PHOSPHORYLATION	37	0.479198	2.19661	0	0.00108427
GO_RESPONSE_TO_EPINEPHRINE	16	0.602078	2.19653	0	0.00108229
GO_RESPONSE_TO_STARVATION	196	0.341963	2.19648	0	0.00108032
GO_ORGANELLE_MEMBRANE_FUSION	100	0.377894	2.19582	0	0.00109057
GO_REGULATION_OF_AUTOPHAGOSOME_ASSEMBLY	36	0.472835	2.1951	0	0.0010945
GO_CELL_CELL_JUNCTION_ASSEMBLY	143	0.359782	2.19394	0	0.00112373
GO_REGULATION_OF_NUCLEOTIDE_METABOLIC_PROCESS	115	0.366488	2.19235	0	0.0011398
GO_POSITIVE_REGULATION_OF_CELL_CYCLE_ARREST	80	0.396046	2.19171	0	0.00114991
GO_PLATELET_ACTIVATION	157	0.342151	2.19115	0	0.00114784
GO_REGULATION_OF_ACTION_POTENTIAL	56	0.440443	2.18942	0	0.00115188
GO_MITOTIC_CYTOKINESIS	71	0.404851	2.18932	0	0.00115595
GO_ATP_METABOLIC_PROCESS	283	0.31979	2.18905	0	0.00115388
GO_MRNA_SPLICE_SITE_SELECTION	48	0.443556	2.18859	0	0.00116368
GO_ATP_BIOSYNTHETIC_PROCESS	33	0.488765	2.18829	0	0.00116793
GO_REGULATION_OF_DENDRITIC_SPINE_MORPHOGENESIS	47	0.446281	2.1876	0	0.00118395
GO_CELL_MIGRATION_IN_HINDBRAIN	15	0.610907	2.18724	0	0.00118791
GO_REGULATION_OF_CELLULAR_RESPONSE_TO_INSULIN_STIMULUS	73	0.40336	2.18701	0	0.00119178
GO_CELLULAR_RESPONSE_TO_STARVATION	154	0.351738	2.18697	0	0.00118967
GO_REGULATION_OF_CALCIUM_MEDIATED_SIGNALING	97	0.378244	2.18566	0	0.00120537
GO_NEGATIVE_REGULATION_OF_MUSCLE_CONTRACTION	26	0.522445	2.1839	0	0.00122069
GO_NEGATIVE_REGULATION_OF_CELL_SUBSTRATE_ADHESION	65	0.423708	2.18387	0	0.00121854
GO_ORGANELLE_FUSION	130	0.352168	2.18245	0	0.00122819
GO_POSITIVE_REGULATION_OF_ION_TRANSMEMBRANE_TRANSPORT	154	0.351205	2.18173	0	0.00123226
GO_REGULATION_OF_CELLULAR_RESPONSE_TO_HEAT	76	0.402737	2.18117	0	0.00123011
GO_POSITIVE_REGULATION_OF_PROTEIN_CATABOLIC_PROCESS	218	0.336837	2.18104	0	0.00122796
GO_MRNA_TRANSCRIPTION	17	0.60945	2.17727	0	0.00126108
GO_REGULATION_OF_CYTOPLASMIC_TRANSPORT	23	0.550715	2.17549	0	0.00128258
GO_POSITIVE_REGULATION_OF_PEPTIDYL_LYSINE_ACETYLATION	33	0.489225	2.17538	0	0.00128035
GO_PROTEIN_LOCALIZATION_TO_PLASMA_MEMBRANE	271	0.322216	2.17381	0	0.00129
GO_POSTSYNAPTIC_MODULATION_OF_CHEMICAL_SYNAPTIC_TRANSMISSION	16	0.598685	2.17361	0.00337838	0.00128776
GO_NUCLEAR_TRANSCRIBED_MRNA_CATABOLIC_PROCESS_DEADENYLATION_DEPENDENT_DECAY	72	0.415599	2.17283	0	0.00129733
GO_PROTEIN_K63_LINKED_DEUBIQUITINATION	31	0.492451	2.1711	0	0.00131871
GO_NEGATIVE_REGULATION_OF_CAMP_MEDIATED_SIGNALING	26	0.49797	2.17087	0.00359712	0.00131644
GO_POSITIVE_REGULATION_OF_CARBOHYDRATE_METABOLIC_PROCESS	81	0.388291	2.16939	0	0.00133123
GO_NEGATIVE_REGULATION_OF_CELL_CYCLE_PHASE_TRANSITION	262	0.316653	2.16894	0	0.00133473
GO_REGULATION_OF_CHROMATIN_ASSEMBLY	19	0.565915	2.1687	0	0.00133244
GO_REGULATION_OF_DNA_TEMPLATED_TRANSCRIPTION_ELONGATION	46	0.455348	2.16804	0	0.00134785
GO_REGULATION_OF_CHROMOSOME_SEPARATION	66	0.419334	2.16584	0	0.00136923
GO_POSITIVE_REGULATION_OF_CELLULAR_CARBOHYDRATE_METABOLIC_PROCESS	60	0.421022	2.16506	0	0.0013669
GO_OXIDATIVE_PHOSPHORYLATION	128	0.357191	2.16473	0	0.00138239
GO_APICAL_JUNCTION_ASSEMBLY	81	0.380868	2.16281	0	0.00140852
GO_GLYCEROLIPID_BIOSYNTHETIC_PROCESS	264	0.319948	2.16202	0	0.00141758
GO_REGULATION_OF_RELEASE_OF_SEQUESTERED_CALCIUM_ION_INTO_CYTOSOL	79	0.394968	2.16097	0	0.00141517
GO_INTRACELLULAR_ESTROGEN_RECEPTOR_SIGNALING_PATHWAY	54	0.418498	2.16049	0	0.00141855
GO_PROTEIN_STABILIZATION	179	0.344227	2.16042	0	0.00141615
GO_FATTY_ACID_CATABOLIC_PROCESS	112	0.370752	2.16034	0	0.00141377
GO_REGULATION_OF_NUCLEOBASE_CONTAINING_COMPOUND_TRANSPORT	19	0.568646	2.15975	0	0.00141711
GO_REGULATION_OF_UBIQUITIN_DEPENDENT_PROTEIN_CATABOLIC_PROCESS	154	0.347473	2.15929	0	0.00142052
GO_CELLULAR_RESPONSE_TO_REACTIVE_NITROGEN_SPECIES	18	0.583809	2.15915	0	0.00141814
GO_NEGATIVE_REGULATION_OF_MUSCLE_CELL_DIFFERENTIATION	66	0.401761	2.15902	0	0.00141577
GO_PROTEIN_LOCALIZATION_TO_MICROTUBULE	18	0.573854	2.15641	0	0.00143615
GO_RESPONSE_TO_ANGIOTENSIN	28	0.515122	2.15566	0	0.00144513
GO_METAPHASE_ANAPHASE_TRANSITION_OF_CELL_CYCLE	60	0.4156	2.15557	0	0.00144272
GO_PYRUVATE_METABOLIC_PROCESS	148	0.345221	2.15306	0	0.00146293
GO_NUCLEAR_EXPORT	202	0.336397	2.15057	0	0.00148806
GO_VESICLE_DOCKING	65	0.409537	2.14946	0	0.00149127
GO_TETRAHYDROFOLATE_METABOLIC_PROCESS	18	0.557153	2.14933	0	0.0014888
GO_ACTIVATION_OF_PROTEIN_KINASE_A_ACTIVITY	18	0.579266	2.14821	0	0.00149819
GO_POSITIVE_REGULATION_OF_MITOTIC_SISTER_CHROMATID_SEGREGATION	19	0.556114	2.14811	0	0.00149572
GO_PROTEIN_CONTAINING_COMPLEX_DISASSEMBLY	316	0.313435	2.14783	0	0.00149908
GO_INTEGRIN_MEDIATED_SIGNALING_PATHWAY	102	0.370834	2.14779	0	0.00149662
GO_REGULATION_OF_CELLULAR_PROTEIN_CATABOLIC_PROCESS	250	0.326744	2.14318	0	0.0015444
GO_THIOESTER_METABOLIC_PROCESS	98	0.369975	2.14175	0	0.00157521
GO_CHEMICAL_SYNAPTIC_TRANSMISSION_POSTSYNAPTIC	110	0.368001	2.14123	0	0.00157263
GO_CYTOSOLIC_TRANSPORT	153	0.345433	2.14094	0	0.00157591
GO_ACETYL_COA_BIOSYNTHETIC_PROCESS_FROM_PYRUVATE	16	0.589635	2.14092	0	0.00157333
GO_POSITIVE_REGULATION_OF_TRANSCRIPTION_OF_NOTCH_RECEPTOR_TARGET	18	0.569726	2.14005	0	0.00159252
GO_ESTABLISHMENT_OF_ORGANELLE_LOCALIZATION	417	0.304472	2.13982	0	0.00160105
GO_RNA_MODIFICATION	156	0.345034	2.13912	0	0.00160968
GO_SEQUESTERING_OF_CALCIUM_ION	120	0.357635	2.13799	0	0.00162981
GO_IN_UTERO_EMBRYONIC_DEVELOPMENT	378	0.306032	2.13573	0	0.00164381
GO_VENTRICULAR_CARDIAC_MUSCLE_CELL_ACTION_POTENTIAL	36	0.46188	2.13065	0	0.00172893
GO_RESPONSE_TO_TEMPERATURE_STIMULUS	225	0.329944	2.12973	0	0.00174276
GO_PROTEIN_COMPLEX_OLIGOMERIZATION	227	0.325821	2.12935	0	0.00173995
GO_PROTEIN_HOMOOLIGOMERIZATION	177	0.345544	2.12782	0	0.0017536
GO_REGULATION_OF_RHO_PROTEIN_SIGNAL_TRANSDUCTION	81	0.389676	2.12728	0	0.00175598
GO_REGULATION_OF_DENDRITE_MORPHOGENESIS	93	0.378538	2.12697	0	0.00176898
GO_MAINTENANCE_OF_LOCATION_IN_CELL	211	0.324828	2.12625	0	0.00178262
GO_S_ADENOSYLMETHIONINE_METABOLIC_PROCESS	16	0.599652	2.12526	0.00325733	0.00178517
GO_REGULATION_OF_HISTONE_H3_K4_METHYLATION	28	0.485063	2.12373	0	0.00179909
GO_REGULATION_OF_NMDA_RECEPTOR_ACTIVITY	36	0.467891	2.12322	0	0.00180687
GO_GOLGI_ORGANIZATION	148	0.336703	2.1232	0	0.001804
GO_REGULATION_OF_GLUTAMATE_RECEPTOR_SIGNALING_PATHWAY	64	0.401774	2.12219	0	0.00182187
GO_DENDRITE_MORPHOGENESIS	143	0.340563	2.12207	0	0.00181898
GO_REGULATION_OF_SODIUM_ION_TRANSMEMBRANE_TRANSPORTER_ACTIVITY	55	0.415922	2.12146	0	0.00184833
GO_REGULATION_OF_TELOMERE_CAPPING	26	0.509569	2.12077	0.00384615	0.00185618
GO_NEGATIVE_REGULATION_OF_STRIATED_MUSCLE_CELL_APOPTOTIC_PROCESS	39	0.457681	2.11996	0	0.00186962
GO_REGULATION_OF_TUBE_SIZE	143	0.338449	2.11984	0	0.00186668
GO_RESPONSE_TO_CALCIUM_ION	145	0.341568	2.11682	0	0.00190175
GO_POSITIVE_REGULATION_OF_CALCIUM_ION_TRANSMEMBRANE_TRANSPORT	69	0.395299	2.11661	0	0.00189876
GO_MITOCHONDRIAL_ELECTRON_TRANSPORT_NADH_TO_UBIQUINONE	55	0.414274	2.11398	0	0.00193355
GO_POSITIVE_REGULATION_OF_SYNAPTIC_TRANSMISSION	171	0.333591	2.1129	0	0.00194658
GO_NEURAL_PRECURSOR_CELL_PROLIFERATION	149	0.341656	2.11246	0	0.00195393
GO_SUBSTRATE_ADHESION_DEPENDENT_CELL_SPREADING	103	0.366692	2.11223	0	0.00195088
GO_G_PROTEIN_COUPLED_RECEPTOR_SIGNALING_PATHWAY_INVOLVED_IN_HEART_PROCESS	15	0.590564	2.1112	0.00324675	0.00195286
GO_REGULATION_OF_GLUCOSE_TRANSMEMBRANE_TRANSPORT	76	0.372252	2.11117	0	0.00194982
GO_MEIOTIC_CHROMOSOME_SEPARATION	22	0.547171	2.11068	0.00396825	0.00194679
GO_DNA_DOUBLE_STRAND_BREAK_PROCESSING	24	0.537014	2.10959	0	0.00195949
GO_NEGATIVE_REGULATION_OF_ANOIKIS	17	0.57266	2.10867	0.00689655	0.00196707
GO_NEGATIVE_REGULATION_OF_AUTOPHAGY	82	0.377296	2.10844	0	0.00196403
GO_POSITIVE_REGULATION_OF_MITOCHONDRION_ORGANIZATION	116	0.358183	2.10812	0	0.00197151
GO_MYELIN_ASSEMBLY	21	0.536924	2.10608	0	0.00199932
GO_SECOND_MESSENGER_MEDIATED_SIGNALING	427	0.29642	2.1039	0	0.00205923
GO_ACETYL_COA_METABOLIC_PROCESS	38	0.45552	2.10382	0	0.00205607
GO_SYNAPTIC_VESICLE_LOCALIZATION	55	0.417221	2.10296	0	0.00205809
GO_REGULATION_OF_MRNA_METABOLIC_PROCESS	334	0.310045	2.10219	0	0.00207087
GO_PALLIUM_DEVELOPMENT	166	0.333525	2.09827	0	0.00214669
GO_CELLULAR_RESPONSE_TO_CALCIUM_ION	81	0.374077	2.09523	0	0.00220558
GO_MAINTENANCE_OF_LOCATION	317	0.312791	2.09499	0	0.00220772
GO_RNA_DESTABILIZATION	34	0.473047	2.09421	0	0.00221489
GO_ACETYL_COA_BIOSYNTHETIC_PROCESS	22	0.52788	2.09264	0	0.00223716
GO_REGULATION_OF_CELL_MORPHOGENESIS	486	0.294897	2.09225	0	0.00223376
GO_VASCULAR_ASSOCIATED_SMOOTH_MUSCLE_CONTRACTION	25	0.520147	2.09209	0.0037594	0.00223038
GO_NEGATIVE_REGULATION_OF_AMYLOID_PRECURSOR_PROTEIN_CATABOLIC_PROCESS	17	0.57398	2.09079	0.003663	0.00223701
GO_REGULATION_OF_DENDRITIC_SPINE_DEVELOPMENT	77	0.387555	2.09075	0	0.00223363
GO_REGULATION_OF_PROTEIN_TARGETING_TO_MEMBRANE	36	0.450049	2.08856	0	0.00226633
GO_NEGATIVE_REGULATION_OF_DNA_REPLICATION	32	0.488723	2.08786	0	0.00227835
GO_RESPONSE_TO_ELECTRICAL_STIMULUS	40	0.449059	2.08747	0	0.00227984
GO_NUCLEAR_TRANSPORT	354	0.297928	2.0872	0	0.00228647
GO_VASCULAR_PROCESS_IN_CIRCULATORY_SYSTEM	189	0.320661	2.08588	0	0.00232989
GO_CALCIUM_MEDIATED_SIGNALING	216	0.329182	2.0856	0	0.00232641
GO_TORC1_SIGNALING	39	0.45537	2.08554	0	0.00232293
GO_POSITIVE_REGULATION_OF_HEART_CONTRACTION	40	0.447347	2.08391	0	0.00233472
GO_POSITIVE_REGULATION_OF_NUCLEAR_DIVISION	68	0.374525	2.08389	0	0.00233124
GO_STRESS_FIBER_ASSEMBLY	104	0.358549	2.0834	0	0.00234252
GO_POSITIVE_REGULATION_OF_CATION_CHANNEL_ACTIVITY	69	0.386237	2.08205	0	0.00236944
GO_RIBONUCLEOSIDE_TRIPHOSPHATE_METABOLIC_PROCESS	63	0.402762	2.08178	0	0.00237109
GO_NEGATIVE_REGULATION_OF_CENTROSOME_CYCLE	15	0.590142	2.08133	0.00319489	0.00238813
GO_REGULATION_OF_RAS_PROTEIN_SIGNAL_TRANSDUCTION	187	0.324909	2.0809	0	0.0023846
GO_ENDOSOMAL_TRANSPORT	224	0.314932	2.08088	0	0.00238108
GO_CELLULAR_PROTEIN_COMPLEX_DISASSEMBLY	215	0.322464	2.07997	0	0.00238231
GO_REGULATION_OF_NEUROTRANSMITTER_RECEPTOR_ACTIVITY	78	0.375217	2.07537	0	0.00243879
GO_FATTY_ACID_BETA_OXIDATION_USING_ACYL_COA_OXIDASE	15	0.571862	2.07438	0	0.0024404
GO_REGULATION_OF_NUCLEOCYTOPLASMIC_TRANSPORT	111	0.353651	2.07196	0	0.00250728
GO_REGULATION_OF_ACTIN_FILAMENT_BUNDLE_ASSEMBLY	101	0.357932	2.07115	0	0.00251364
GO_PROTEIN_LOCALIZATION_TO_CHROMATIN	21	0.535152	2.06973	0	0.00253437
GO_NEGATIVE_REGULATION_OF_ACTIN_FILAMENT_DEPOLYMERIZATION	39	0.448058	2.06645	0	0.00260995
GO_MRNA_3_END_PROCESSING	96	0.366888	2.06426	0	0.0026516
GO_CARDIOCYTE_DIFFERENTIATION	154	0.329841	2.06422	0	0.00264774
GO_MAINTENANCE_OF_CELL_POLARITY	18	0.554059	2.06345	0	0.00266857
GO_VESICLE_CYTOSKELETAL_TRAFFICKING	72	0.374347	2.0629	0	0.00268431
GO_TOR_SIGNALING	113	0.346823	2.06094	0	0.00274448
GO_REGULATION_OF_POSTSYNAPTIC_MEMBRANE_POTENTIAL	142	0.337199	2.06057	0	0.00275078
GO_VESICLE_TRANSPORT_ALONG_MICROTUBULE	46	0.433037	2.0605	0	0.0027468
GO_REGULATION_OF_CELL_CYCLE_G1_S_PHASE_TRANSITION	202	0.317364	2.05975	0	0.00276268
GO_POSITIVE_REGULATION_OF_GLYCOGEN_METABOLIC_PROCESS	17	0.54927	2.05862	0.00374532	0.0027974
GO_NEGATIVE_REGULATION_OF_SYSTEMIC_ARTERIAL_BLOOD_PRESSURE	20	0.530159	2.05713	0.00367647	0.00281363
GO_REGULATION_OF_PROTEIN_KINASE_C_SIGNALING	17	0.575239	2.05681	0	0.00281448
GO_REGULATION_OF_CARBOHYDRATE_BIOSYNTHETIC_PROCESS	94	0.36236	2.05634	0	0.00281044
GO_REGULATION_OF_PROTEIN_DEACETYLATION	45	0.42608	2.05629	0	0.0028064
GO_REGULATION_OF_CYCLIN_DEPENDENT_PROTEIN_KINASE_ACTIVITY	104	0.352193	2.05591	0	0.00281679
GO_SMOOTHENED_SIGNALING_PATHWAY	135	0.338141	2.05561	0	0.00281276
GO_REGULATION_OF_CARDIAC_MUSCLE_CELL_ACTION_POTENTIAL	33	0.472918	2.05543	0.00421941	0.00281355
GO_REGULATION_OF_TELOMERE_MAINTENANCE	77	0.379783	2.05429	0	0.00282432
GO_PROTEIN_NITROSYLATION	16	0.568848	2.05354	0	0.00283011
GO_CELLULAR_RESPONSE_TO_GLUCOSE_STARVATION	48	0.420361	2.0532	0	0.00284077
GO_ESTABLISHMENT_OR_MAINTENANCE_OF_BIPOLAR_CELL_POLARITY	47	0.415386	2.05305	0	0.0028464
GO_POSITIVE_REGULATION_OF_PROTEIN_EXPORT_FROM_NUCLEUS	21	0.543297	2.05293	0	0.00284237
GO_CELLULAR_CARBOHYDRATE_CATABOLIC_PROCESS	43	0.43835	2.05279	0	0.00284351
GO_POLYOL_CATABOLIC_PROCESS	24	0.511476	2.05259	0	0.00283949
GO_PROTEIN_INSERTION_INTO_MITOCHONDRIAL_MEMBRANE_INVOLVED_IN_APOPTOTIC_SIGNALING_PATHWAY	30	0.4767	2.05237	0	0.00283548
GO_REGULATION_OF_DOUBLE_STRAND_BREAK_REPAIR	72	0.391244	2.05216	0	0.00284128
GO_POSITIVE_REGULATION_OF_FIBROBLAST_MIGRATION	15	0.582484	2.0516	0	0.00286107
GO_POSITIVE_REGULATION_OF_NEUROTRANSMITTER_TRANSPORT	27	0.487943	2.05093	0.00420168	0.00286175
GO_HOMOLOGOUS_CHROMOSOME_SEGREGATION	53	0.406728	2.05019	0	0.00287712
GO_CARDIAC_MUSCLE_TISSUE_DEVELOPMENT	228	0.304849	2.05014	0	0.00287308
GO_PRODUCTION_OF_SMALL_RNA_INVOLVED_IN_GENE_SILENCING_BY_RNA	51	0.409208	2.04961	0	0.00287375
GO_CELLULAR_RESPONSE_TO_HEAT	120	0.345456	2.04898	0	0.0028839
GO_PEROXISOMAL_TRANSPORT	72	0.380659	2.04879	0	0.00288465
GO_POSITIVE_REGULATION_OF_NEURON_PROJECTION_DEVELOPMENT	282	0.292598	2.04876	0	0.00289013
GO_POSITIVE_REGULATION_OF_CELL_SUBSTRATE_ADHESION	120	0.342369	2.04858	0	0.00289088
GO_SYNAPTIC_TRANSMISSION_GLUTAMATERGIC	94	0.359036	2.04824	0	0.00289671
GO_VASODILATION	33	0.457071	2.04644	0	0.00294066
GO_PLASMA_MEMBRANE_TUBULATION	18	0.546032	2.04492	0	0.00298283
GO_REGULATION_OF_PRESYNAPTIC_CYTOSOLIC_CALCIUM_ION_CONCENTRATION	16	0.572922	2.04484	0	0.00298365
GO_NEGATIVE_REGULATION_OF_TELOMERE_MAINTENANCE	34	0.46829	2.04465	0	0.0029841
GO_CELL_GROWTH	475	0.286445	2.04419	0	0.00298956
GO_REGULATION_OF_CALCIUM_ION_TRANSPORT	244	0.306536	2.04235	0	0.00304624
GO_UBIQUITIN_DEPENDENT_PROTEIN_CATABOLIC_PROCESS_VIA_THE_MULTIVESICULAR_BODY_SORTING_PATHWAY	23	0.50809	2.04195	0	0.00304675
GO_SULFUR_AMINO_ACID_BIOSYNTHETIC_PROCESS	16	0.543235	2.04082	0	0.00307016
GO_REGULATION_OF_SPINDLE_ASSEMBLY	24	0.49799	2.0382	0	0.00312661
GO_NEGATIVE_REGULATION_OF_CALCIUM_ION_TRANSMEMBRANE_TRANSPORT	39	0.430531	2.03796	0	0.00312232
GO_MEMORY	118	0.345291	2.03739	0	0.00313193
GO_GLUCOSE_IMPORT	71	0.379649	2.03734	0	0.00312765
GO_REGULATION_OF_DNA_TEMPLATED_TRANSCRIPTION_INITIATION	46	0.416367	2.03697	0	0.00313763
GO_REGULATION_OF_TELOMERE_MAINTENANCE_VIA_TELOMERE_LENGTHENING	59	0.396029	2.03608	0	0.00315631
GO_PLASMA_MEMBRANE_ORGANIZATION	110	0.346149	2.03515	0	0.0031893
GO_EXTRINSIC_APOPTOTIC_SIGNALING_PATHWAY	226	0.300131	2.03474	0	0.00319392
GO_VESICLE_DOCKING_INVOLVED_IN_EXOCYTOSIS	44	0.430248	2.03404	0	0.0031986
GO_POSITIVE_REGULATION_OF_BLOOD_VESSEL_DIAMETER	59	0.390815	2.0336	0	0.00319889
GO_CYCLIC_NUCLEOTIDE_MEDIATED_SIGNALING	199	0.309489	2.03263	0	0.00321718
GO_REGULATION_OF_SMOOTH_MUSCLE_CELL_DIFFERENTIATION	44	0.418363	2.03261	0	0.00321283
GO_LATERAL_MESODERM_DEVELOPMENT	15	0.570597	2.03182	0	0.00322243
GO_REGULATION_OF_VACUOLE_ORGANIZATION	46	0.417702	2.03148	0	0.00322704
GO_PHOSPHATIDIC_ACID_METABOLIC_PROCESS	49	0.409375	2.03138	0	0.00322727
GO_CORTICAL_ACTIN_CYTOSKELETON_ORGANIZATION	38	0.440108	2.03077	0	0.00324574
GO_NEGATIVE_REGULATION_OF_CELL_MATRIX_ADHESION	41	0.433321	2.03057	0	0.00324602
GO_LAMELLIPODIUM_MORPHOGENESIS	17	0.553177	2.02941	0	0.00326432
GO_LONG_TERM_MEMORY	34	0.44846	2.02727	0	0.00333672
GO_ORGANOPHOSPHATE_CATABOLIC_PROCESS	141	0.338342	2.02606	0	0.00338198
GO_PROTEIN_LOCALIZATION_TO_ENDOSOME	23	0.499349	2.02546	0.00359712	0.0034005
GO_MICROTUBULE_DEPOLYMERIZATION	44	0.424123	2.02253	0	0.00345973
GO_NEGATIVE_REGULATION_OF_SMALL_GTPASE_MEDIATED_SIGNAL_TRANSDUCTION	57	0.392105	2.0219	0	0.00347362
GO_TRANSCRIPTION_COUPLED_NUCLEOTIDE_EXCISION_REPAIR	73	0.374414	2.02165	0	0.00347357
GO_HORMONE_MEDIATED_SIGNALING_PATHWAY	195	0.328575	2.02156	0	0.00347351
GO_REGULATION_OF_CELL_MORPHOGENESIS_INVOLVED_IN_DIFFERENTIATION	303	0.292032	2.02133	0	0.00347791
GO_DEVELOPMENTAL_CELL_GROWTH	233	0.307456	2.0213	0	0.00347774
GO_REGULATION_OF_PLASMA_MEMBRANE_ORGANIZATION	16	0.552184	2.01765	0	0.00357727
GO_NEURON_MATURATION	46	0.405497	2.01746	0	0.00358172
GO_CALCIUM_ION_REGULATED_EXOCYTOSIS_OF_NEUROTRANSMITTER	23	0.496117	2.01718	0.00362319	0.00357699
GO_MITOTIC_G2_M_TRANSITION_CHECKPOINT	29	0.466315	2.01472	0	0.00363153
GO_RESPONSE_TO_MUSCLE_STRETCH	18	0.547452	2.01386	0	0.00366692
GO_CELL_CELL_JUNCTION_ORGANIZATION	199	0.312328	2.01382	0	0.0036621
GO_NUCLEOSIDE_PHOSPHATE_BIOSYNTHETIC_PROCESS	233	0.298432	2.01353	0	0.00367095
GO_CELLULAR_RESPONSE_TO_EXTRACELLULAR_STIMULUS	243	0.30039	2.0134	0	0.00367052
GO_MYOBLAST_DIFFERENTIATION	84	0.365031	2.01258	0	0.00368368
GO_SECRETORY_GRANULE_LOCALIZATION	15	0.563834	2.0121	0.00374532	0.00370129
GO_REGULATION_OF_CHROMATIN_ASSEMBLY_OR_DISASSEMBLY	24	0.491637	2.01169	0.00754717	0.00370992
GO_ENDOPLASMIC_RETICULUM_ORGANIZATION	63	0.387193	2.01088	0	0.00374063
GO_REGULATION_OF_CELLULAR_COMPONENT_SIZE	367	0.29404	2.01063	0	0.00374008
GO_REGULATION_OF_TRANSCRIPTION_INITIATION_FROM_RNA_POLYMERASE_II_PROMOTER	37	0.443153	2.00965	0.00440529	0.00377455
GO_CYTOKINETIC_PROCESS	39	0.436652	2.00923	0	0.00377394
GO_PLATELET_AGGREGATION	62	0.392874	2.00918	0	0.00377328
GO_MITOCHONDRIAL_RESPIRATORY_CHAIN_COMPLEX_ASSEMBLY	96	0.354162	2.00896	0	0.00378167
GO_GOLGI_TO_PLASMA_MEMBRANE_TRANSPORT	57	0.381037	2.00823	0	0.00379455
GO_POSITIVE_REGULATION_OF_MUSCLE_HYPERTROPHY	40	0.430317	2.00807	0	0.00378964
GO_RESPONSE_TO_HYDROPEROXIDE	18	0.534415	2.00702	0	0.00382895
GO_INTEGRIN_ACTIVATION	24	0.485681	2.00575	0.00367647	0.00384649
GO_SELECTIVE_AUTOPHAGY	55	0.38897	2.00564	0	0.00384154
GO_PURINE_CONTAINING_COMPOUND_METABOLIC_PROCESS	430	0.282526	2.0051	0	0.00384537
GO_NEGATIVE_REGULATION_OF_PHOSPHORYLATION	466	0.278524	2.0028	0	0.00388457
GO_REGULATION_OF_DOUBLE_STRAND_BREAK_REPAIR_VIA_NONHOMOLOGOUS_END_JOINING	21	0.512204	2.0022	0	0.0038969
GO_CALCIUM_ION_TRANSMEMBRANE_TRANSPORT	303	0.294771	2.00173	0	0.00390456
GO_REGULATION_OF_GENE_SILENCING	98	0.345153	2.00156	0	0.0039082
GO_NEGATIVE_REGULATION_OF_PEPTIDYL_SERINE_PHOSPHORYLATION	28	0.472277	2.00095	0.00378788	0.00392938
GO_MEMBRANE_FUSION	156	0.323953	2.00042	0	0.00393321
GO_PLATELET_MORPHOGENESIS	21	0.514551	1.99894	0.00359712	0.00398048
GO_POSITIVE_REGULATION_OF_CELL_CYCLE_PHASE_TRANSITION	110	0.341927	1.9989	0	0.00398408
GO_PRESYNAPTIC_MODULATION_OF_CHEMICAL_SYNAPTIC_TRANSMISSION	15	0.55801	1.99856	0.00694444	0.00399625
GO_AUTOPHAGOSOME_MATURATION	38	0.428262	1.9976	0	0.00402487
GO_RESPONSE_TO_OXIDATIVE_STRESS	446	0.276954	1.99705	0	0.00404507
GO_PROTEIN_K63_LINKED_UBIQUITINATION	56	0.388065	1.99694	0	0.00404407
GO_REGULATION_OF_SYSTEMIC_ARTERIAL_BLOOD_PRESSURE	94	0.357822	1.99657	0	0.00404344
GO_REGULATION_OF_AMYLOID_BETA_CLEARANCE	18	0.538841	1.9961	0.00343643	0.0040425
GO_NEURON_PROJECTION_ORGANIZATION	91	0.354009	1.99568	0	0.00404628
GO_REGULATION_OF_CALCIUM_ION_TRANSPORT_INTO_CYTOSOL	99	0.348545	1.9951	0	0.00406331
GO_EPITHELIAL_CELL_MORPHOGENESIS	35	0.444994	1.99468	0.00442478	0.00406237
GO_FATTY_ACID_BETA_OXIDATION	73	0.367715	1.99437	0	0.00406576
GO_CALCIUM_ION_TRANSMEMBRANE_IMPORT_INTO_CYTOSOL	137	0.329012	1.99324	0	0.00408585
GO_NEGATIVE_REGULATION_OF_RESPONSE_TO_DNA_DAMAGE_STIMULUS	74	0.369814	1.99311	0	0.00408072
GO_NEGATIVE_REGULATION_OF_MUSCLE_CELL_APOPTOTIC_PROCESS	56	0.396549	1.99173	0	0.00410611
GO_CEREBRAL_CORTEX_DEVELOPMENT	112	0.340381	1.99083	0	0.00412278
GO_INHIBITORY_SYNAPSE_ASSEMBLY	16	0.54991	1.99056	0	0.00411762
GO_INTRINSIC_APOPTOTIC_SIGNALING_PATHWAY_IN_RESPONSE_TO_DNA_DAMAGE	101	0.345178	1.99019	0	0.00412922
GO_NEGATIVE_REGULATION_OF_SMOOTH_MUSCLE_CELL_PROLIFERATION	67	0.379969	1.98951	0	0.00413231
GO_GLUCOSE_METABOLIC_PROCESS	206	0.310253	1.98838	0	0.00417454
GO_POSITIVE_REGULATION_OF_CELL_PROJECTION_ORGANIZATION	378	0.285228	1.98814	0	0.00418186
GO_REGULATION_OF_ATP_BIOSYNTHETIC_PROCESS	17	0.541846	1.98803	0	0.00418094
GO_FATTY_ACID_METABOLIC_PROCESS	384	0.278141	1.98741	0	0.00419634
GO_REGULATION_OF_MEMBRANE_DEPOLARIZATION	47	0.417285	1.98637	0	0.00421649
GO_REGULATION_OF_ATP_METABOLIC_PROCESS	117	0.330971	1.98559	0	0.00424466
GO_AMINO_ACID_BETAINE_METABOLIC_PROCESS	17	0.551785	1.98517	0.0031348	0.00424774
GO_REGULATION_OF_PROTEIN_CATABOLIC_PROCESS	385	0.289488	1.98372	0	0.00431476
GO_REGULATION_OF_HYDROGEN_PEROXIDE_METABOLIC_PROCESS	20	0.508086	1.9834	0	0.00432241
GO_I_KAPPAB_KINASE_NF_KAPPAB_SIGNALING	282	0.290899	1.98333	0	0.00431709
GO_NEGATIVE_REGULATION_OF_PLASMA_MEMBRANE_BOUNDED_CELL_PROJECTION_ASSEMBLY	29	0.470155	1.98276	0	0.0043325
GO_NEGATIVE_REGULATION_OF_CATABOLIC_PROCESS	304	0.292708	1.98078	0	0.0043949
GO_MITOCHONDRIAL_TRANSMEMBRANE_TRANSPORT	81	0.354917	1.98077	0	0.00438951
GO_LEARNING	141	0.330904	1.98072	0	0.00438413
GO_JNK_CASCADE	208	0.298735	1.98029	0	0.00438719
GO_ANDROGEN_RECEPTOR_SIGNALING_PATHWAY	42	0.41842	1.97975	0	0.00439848
GO_CELLULAR_RESPONSE_TO_CHEMICAL_STRESS	353	0.279917	1.97907	0	0.00442649
GO_POST_TRANSLATIONAL_PROTEIN_MODIFICATION	356	0.282822	1.97892	0	0.00442528
GO_POSITIVE_REGULATION_OF_PROTEIN_TARGETING_TO_MEMBRANE	30	0.459435	1.97848	0	0.0044486
GO_MEMBRANE_FISSION	15	0.568692	1.97837	0.0031746	0.00444748
GO_MRNA_TRANSPORT	148	0.32162	1.97638	0	0.00451261
GO_REGULATION_OF_ACTIN_FILAMENT_BASED_MOVEMENT	46	0.403415	1.97495	0	0.00455222
GO_POSITIVE_REGULATION_OF_DOUBLE_STRAND_BREAK_REPAIR	28	0.474216	1.97492	0	0.0045467
GO_CELLULAR_RESPONSE_TO_INORGANIC_SUBSTANCE	214	0.297547	1.97485	0	0.0045412
GO_DNA_MODIFICATION	116	0.331492	1.97415	0	0.0045519
GO_POSITIVE_REGULATION_OF_MICROTUBULE_POLYMERIZATION_OR_DEPOLYMERIZATION	33	0.455156	1.97373	0	0.00458775
GO_MRNA_MODIFICATION	23	0.495166	1.97351	0.00371747	0.00458222
GO_POSITIVE_REGULATION_OF_POTASSIUM_ION_TRANSPORT	46	0.417924	1.97253	0	0.00459689
GO_MAINTENANCE_OF_CELL_NUMBER	163	0.317582	1.97204	0	0.00462429
GO_SPLEEN_DEVELOPMENT	34	0.449784	1.97143	0	0.00463943
GO_CARDIAC_MYOFIBRIL_ASSEMBLY	19	0.523528	1.9702	0	0.00468609
GO_ATTACHMENT_OF_MITOTIC_SPINDLE_MICROTUBULES_TO_KINETOCHORE	15	0.556163	1.96998	0.0033557	0.004693
GO_REGULATION_OF_KERATINOCYTE_PROLIFERATION	39	0.419944	1.96976	0	0.00469556
GO_RNA_PHOSPHODIESTER_BOND_HYDROLYSIS_EXONUCLEOLYTIC	42	0.412732	1.9692	0	0.0047022
GO_REGULATION_OF_MUSCLE_HYPERTROPHY	74	0.372348	1.96885	0	0.0047088
GO_DNA_DAMAGE_RESPONSE_DETECTION_OF_DNA_DAMAGE	37	0.444779	1.96837	0	0.00470318
GO_PROTEIN_TETRAMERIZATION	87	0.344205	1.96763	0	0.00471399
GO_REGULATION_OF_CELL_DIVISION	167	0.313501	1.96597	0	0.0047813
GO_TISSUE_REGENERATION	74	0.359786	1.96562	0	0.00479154
GO_MYOTUBE_DIFFERENTIATION	106	0.335438	1.96546	0	0.00480205
GO_NEGATIVE_REGULATION_OF_LYASE_ACTIVITY	25	0.473008	1.96473	0	0.00483659
GO_VIRAL_GENOME_REPLICATION	121	0.332577	1.96401	0	0.00485887
GO_PROTEIN_LOCALIZATION_TO_CHROMOSOME	74	0.358007	1.96244	0	0.00490485
GO_NEURON_MIGRATION	159	0.312615	1.96191	0	0.0049226
GO_REGULATION_OF_GENE_EXPRESSION_BY_GENETIC_IMPRINTING	18	0.521373	1.96	0.00404858	0.00500512
GO_REGULATION_OF_CAMP_MEDIATED_SIGNALING	52	0.386236	1.95963	0	0.00501533
GO_FEMALE_GAMETE_GENERATION	131	0.328694	1.95832	0	0.00504552
GO_CYTOSOLIC_CALCIUM_ION_TRANSPORT	172	0.316174	1.95728	0	0.00506363
GO_CELLULAR_COMPONENT_MAINTENANCE	57	0.380774	1.95669	0	0.00510574
GO_PROTEIN_AUTOPHOSPHORYLATION	235	0.298122	1.95601	0	0.00512397
GO_INTRINSIC_APOPTOTIC_SIGNALING_PATHWAY_IN_RESPONSE_TO_OXIDATIVE_STRESS	42	0.411253	1.95592	0	0.00512181
GO_CAMP_METABOLIC_PROCESS	22	0.51489	1.95506	0.00378788	0.00515169
GO_REGULATION_OF_NEURON_MIGRATION	42	0.408042	1.9547	0	0.00516509
GO_EXTRINSIC_APOPTOTIC_SIGNALING_PATHWAY_VIA_DEATH_DOMAIN_RECEPTORS	87	0.351136	1.95413	0	0.00517073
GO_REGULATION_OF_LYASE_ACTIVITY	50	0.388866	1.95271	0	0.00520413
GO_HOMOLOGOUS_CHROMOSOME_PAIRING_AT_MEIOSIS	42	0.412017	1.95193	0	0.00523487
GO_CALCIUM_ION_TRANSMEMBRANE_TRANSPORT_VIA_HIGH_VOLTAGE_GATED_CALCIUM_CHANNEL	17	0.524577	1.95178	0.00333333	0.00523702
GO_NEGATIVE_REGULATION_OF_TOR_SIGNALING	39	0.424178	1.95004	0	0.00532505
GO_AXON_EXTENSION	122	0.327067	1.94942	0	0.0053584
GO_NEGATIVE_REGULATION_OF_CELLULAR_CATABOLIC_PROCESS	248	0.29495	1.94939	0	0.00535219
GO_MITOTIC_METAPHASE_PLATE_CONGRESSION	47	0.396917	1.94879	0	0.00536142
GO_REGULATION_OF_ESTABLISHMENT_OF_PROTEIN_LOCALIZATION_TO_MITOCHONDRION	71	0.36208	1.94682	0	0.0054379
GO_RIBOSE_PHOSPHATE_METABOLIC_PROCESS	389	0.281695	1.94627	0	0.00544387
GO_INTRACELLULAR_LIPID_TRANSPORT	43	0.401983	1.94573	0	0.00545719
GO_MUSCLE_CELL_CELLULAR_HOMEOSTASIS	19	0.517807	1.94392	0.013289	0.00553313
GO_MEMBRANE_REPOLARIZATION_DURING_VENTRICULAR_CARDIAC_MUSCLE_CELL_ACTION_POTENTIAL	17	0.527619	1.9437	0	0.00553826
GO_PROTEIN_TARGETING_TO_VACUOLE	40	0.419406	1.94279	0	0.00556299
GO_POTASSIUM_ION_TRANSPORT	240	0.287188	1.94128	0	0.00562698
GO_POSITIVE_REGULATION_OF_NEURON_MIGRATION	15	0.538499	1.94107	0	0.00563973
GO_DNA_LIGATION	16	0.541081	1.94059	0.00923077	0.00564548
GO_POSITIVE_REGULATION_OF_ESTABLISHMENT_OF_PROTEIN_LOCALIZATION_TO_MITOCHONDRION	58	0.372361	1.94002	0	0.00566248
GO_MUSCLE_CELL_APOPTOTIC_PROCESS	94	0.339757	1.93874	0	0.00571011
GO_NCRNA_TRANSCRIPTION	101	0.332986	1.93777	0	0.00574267
GO_REGULATION_OF_PROTEIN_AUTOPHOSPHORYLATION	47	0.392329	1.93752	0	0.00575129
GO_SIGNAL_TRANSDUCTION_IN_RESPONSE_TO_DNA_DAMAGE	127	0.32101	1.93732	0	0.00576029
GO_POSITIVE_REGULATION_OF_DEPHOSPHORYLATION	57	0.378203	1.93728	0	0.00575764
GO_POSITIVE_REGULATION_OF_MITOTIC_NUCLEAR_DIVISION	54	0.384606	1.9371	0	0.00575898
GO_NEURON_PROJECTION_EXTENSION	170	0.306933	1.93611	0	0.00578706
GO_REGULATION_OF_THE_FORCE_OF_HEART_CONTRACTION	26	0.45861	1.93542	0	0.00582354
GO_BASE_EXCISION_REPAIR	40	0.42372	1.9349	0	0.00584043
GO_INTRINSIC_APOPTOTIC_SIGNALING_PATHWAY	280	0.287597	1.93408	0	0.00586057
GO_POSITIVE_REGULATION_OF_NF_KAPPAB_TRANSCRIPTION_FACTOR_ACTIVITY	159	0.309843	1.934	0	0.00585792
GO_NUCLEAR_MIGRATION	23	0.489409	1.93364	0	0.00587019
GO_ENSHEATHMENT_OF_NEURONS	138	0.313712	1.93263	0	0.00591353
GO_RIBONUCLEOSIDE_TRIPHOSPHATE_BIOSYNTHETIC_PROCESS	50	0.387807	1.93246	0	0.005922
GO_MITOCHONDRIAL_DEPOLARIZATION	22	0.492024	1.93208	0	0.00592293
GO_SKELETAL_MUSCLE_CELL_DIFFERENTIATION	68	0.367357	1.93181	0	0.00592781
GO_PROTEIN_DESTABILIZATION	48	0.395625	1.9316	0.00438597	0.00592481
GO_REGULATION_OF_MICROTUBULE_DEPOLYMERIZATION	29	0.459098	1.93152	0	0.00592973
GO_REGULATION_OF_VASCULOGENESIS	16	0.527577	1.93015	0.00711744	0.00598752
GO_OOCYTE_DIFFERENTIATION	48	0.387214	1.92926	0	0.00601573
GO_REGULATION_OF_MYOTUBE_DIFFERENTIATION	57	0.371123	1.92809	0	0.0060544
GO_MUSCLE_CELL_PROLIFERATION	239	0.290858	1.92363	0	0.0062612
GO_REGULATION_OF_TUMOR_NECROSIS_FACTOR_MEDIATED_SIGNALING_PATHWAY	57	0.373969	1.92333	0	0.00626929
GO_MITOCHONDRIAL_OUTER_MEMBRANE_PERMEABILIZATION	53	0.39013	1.92149	0	0.00636826
GO_POSITIVE_REGULATION_OF_PHOSPHATASE_ACTIVITY	33	0.431247	1.91968	0	0.00645165
GO_NEGATIVE_REGULATION_OF_PROTEIN_LOCALIZATION_TO_NUCLEUS	30	0.442464	1.91869	0	0.00648931
GO_KERATINOCYTE_PROLIFERATION	50	0.392965	1.91733	0	0.00654661
GO_REGULATION_OF_HEART_RATE_BY_CARDIAC_CONDUCTION	38	0.420757	1.91725	0.00414938	0.00654288
GO_REGULATION_OF_DNA_BINDING_TRANSCRIPTION_FACTOR_ACTIVITY	444	0.274611	1.91677	0	0.00656609
GO_MULTI_ORGANISM_LOCALIZATION	64	0.369319	1.91622	0	0.00657399
GO_CYCLIC_NUCLEOTIDE_METABOLIC_PROCESS	38	0.4224	1.91606	0	0.00657417
GO_STEROL_BIOSYNTHETIC_PROCESS	79	0.353448	1.91503	0	0.0066193
GO_REGULATION_OF_SISTER_CHROMATID_COHESION	18	0.504155	1.91384	0.0110701	0.00668362
GO_VACUOLAR_ACIDIFICATION	23	0.465918	1.91185	0	0.00678573
GO_RESPONSE_TO_CATECHOLAMINE	106	0.328513	1.90975	0	0.00687584
GO_MITOCHONDRIAL_TRANSPORT	242	0.289898	1.90972	0	0.00686828
GO_DOSAGE_COMPENSATION	17	0.505292	1.90921	0.00331126	0.00688656
GO_HOMOTYPIC_CELL_CELL_ADHESION	85	0.340786	1.90919	0	0.0068827
GO_REGULATION_OF_CELL_SHAPE	151	0.314312	1.90914	0	0.00687516
GO_RESPONSE_TO_IONIZING_RADIATION	136	0.313784	1.90908	0	0.00686763
GO_REGULATION_OF_POTASSIUM_ION_TRANSPORT	105	0.334692	1.90864	0	0.00687895
GO_PARTURITION	16	0.519877	1.90828	0.0107914	0.00689787
GO_REGULATION_OF_INCLUSION_BODY_ASSEMBLY	16	0.535898	1.90801	0	0.00690499
GO_MAINTENANCE_OF_PROTEIN_LOCATION	93	0.339056	1.90704	0	0.00695726
GO_POSITIVE_REGULATION_OF_DNA_BINDING_TRANSCRIPTION_FACTOR_ACTIVITY	267	0.288853	1.90681	0	0.00696071
GO_REGULATION_OF_DOUBLE_STRAND_BREAK_REPAIR_VIA_HOMOLOGOUS_RECOMBINATION	40	0.415795	1.9068	0	0.00695314
GO_REGULATION_OF_NUCLEOTIDE_BIOSYNTHETIC_PROCESS	39	0.406279	1.9067	0	0.00695306
GO_POSITIVE_REGULATION_OF_PROTEIN_SERINE_THREONINE_KINASE_ACTIVITY	338	0.271282	1.90657	0	0.00694939
GO_SKELETAL_MUSCLE_TISSUE_REGENERATION	36	0.407828	1.90593	0	0.00695655
GO_COAGULATION	331	0.277286	1.9059	0	0.00695285
GO_NEGATIVE_REGULATION_OF_CELL_CYCLE_G1_S_PHASE_TRANSITION	130	0.325991	1.90552	0	0.00696353
GO_POSITIVE_REGULATION_OF_SMOOTH_MUSCLE_CONTRACTION	31	0.439357	1.90505	0	0.00698904
GO_ADENYLATE_CYCLASE_INHIBITING_G_PROTEIN_COUPLED_RECEPTOR_SIGNALING_PATHWAY	86	0.343647	1.90435	0	0.00701777
GO_POSITIVE_REGULATION_OF_ESTABLISHMENT_OF_PROTEIN_LOCALIZATION	393	0.268665	1.90277	0	0.00707299
GO_PURINE_CONTAINING_COMPOUND_BIOSYNTHETIC_PROCESS	178	0.299907	1.90217	0	0.00710577
GO_OLIGODENDROCYTE_DIFFERENTIATION	103	0.330829	1.90176	0	0.00713894
GO_POSITIVE_REGULATION_OF_CELL_MATRIX_ADHESION	55	0.377309	1.90109	0	0.00715652
GO_ESTABLISHMENT_OF_PROTEIN_LOCALIZATION_TO_PLASMA_MEMBRANE	54	0.369358	1.90032	0	0.00719298
GO_POSITIVE_REGULATION_OF_NEURON_DIFFERENTIATION	372	0.267064	1.9003	0	0.00718526
GO_POSITIVE_REGULATION_OF_ION_TRANSPORT	275	0.290719	1.90026	0	0.00718116
GO_ASPARTATE_FAMILY_AMINO_ACID_CATABOLIC_PROCESS	22	0.477786	1.90001	0.0113636	0.0071917
GO_ENDOTHELIUM_DEVELOPMENT	132	0.310392	1.8996	0	0.00721382
GO_INTERFERON_BETA_PRODUCTION	49	0.379647	1.8993	0.00471698	0.00723116
GO_CILIUM_MOVEMENT	143	0.303664	1.8982	0	0.00728194
GO_POSITIVE_REGULATION_OF_PROTEIN_LOCALIZATION_TO_MEMBRANE	124	0.324741	1.89813	0	0.00728166
GO_NUCLEUS_LOCALIZATION	28	0.449372	1.89783	0.004329	0.00730242
GO_REGULATION_OF_PROTEIN_LOCALIZATION_TO_MEMBRANE	191	0.297228	1.89766	0	0.00731298
GO_POSITIVE_REGULATION_OF_PROTEIN_DEACETYLATION	21	0.484592	1.89482	0.00949367	0.00745265
GO_TELOMERE_MAINTENANCE_VIA_TELOMERE_LENGTHENING	78	0.355477	1.89104	0	0.00771609
GO_SNARE_COMPLEX_ASSEMBLY	18	0.52246	1.89033	0	0.00774109
GO_NEGATIVE_REGULATION_OF_ADENYLATE_CYCLASE_ACTIVITY	19	0.524899	1.8902	0.0033557	0.00774352
GO_DENDRITIC_SPINE_DEVELOPMENT	101	0.330404	1.88897	0	0.00785543
GO_POSITIVE_REGULATION_OF_HISTONE_DEACETYLATION	17	0.50511	1.88846	0.00343643	0.0078863
GO_LOCOMOTOR_RHYTHM	15	0.519231	1.8873	0.0106762	0.00793926
GO_RNA_3_END_PROCESSING	145	0.312728	1.88701	0	0.00796005
GO_REGULATION_OF_APOPTOTIC_SIGNALING_PATHWAY	401	0.265139	1.88621	0	0.00801291
GO_TYPE_I_INTERFERON_PRODUCTION	121	0.311496	1.88599	0	0.00801535
GO_REGULATION_OF_TORC1_SIGNALING	31	0.431569	1.88595	0	0.00800691
GO_POSITIVE_REGULATION_OF_ACTIN_FILAMENT_POLYMERIZATION	93	0.326846	1.88501	0	0.00804901
GO_RNA_EXPORT_FROM_NUCLEUS	142	0.310695	1.88495	0	0.00804425
GO_POSITIVE_REGULATION_OF_HEART_RATE	26	0.45419	1.88489	0.0037037	0.00803928
GO_NEGATIVE_REGULATION_OF_INTRACELLULAR_TRANSPORT	58	0.370216	1.88261	0	0.00814535
GO_MUSCLE_FILAMENT_SLIDING	39	0.412019	1.88246	0	0.00814735
GO_MITOTIC_G1_S_TRANSITION_CHECKPOINT	63	0.355088	1.8806	0	0.00822883
GO_ACTIN_FILAMENT_BASED_TRANSPORT	21	0.475966	1.88057	0.00350877	0.00822024
GO_MAINTENANCE_OF_BLOOD_BRAIN_BARRIER	34	0.421534	1.87944	0.00833333	0.00830094
GO_REGULATION_OF_EMBRYONIC_DEVELOPMENT	127	0.310815	1.87807	0	0.00839455
GO_TRANSCRIPTION_BY_RNA_POLYMERASE_III	46	0.380869	1.87807	0	0.00838581
GO_NEGATIVE_REGULATION_OF_HISTONE_METHYLATION	19	0.486265	1.87691	0.00732601	0.00847993
GO_STRESS_ACTIVATED_PROTEIN_KINASE_SIGNALING_CASCADE	291	0.278139	1.87647	0	0.00849559
GO_REGULATION_OF_MYELOID_CELL_DIFFERENTIATION	232	0.283011	1.87498	0	0.00857205
GO_REGULATION_OF_CELL_CYCLE_ARREST	104	0.325377	1.87442	0	0.00860889
GO_NEGATIVE_REGULATION_OF_HEART_CONTRACTION	28	0.436912	1.87274	0.0192308	0.0087239
GO_SEX_DETERMINATION	24	0.448073	1.87259	0.00699301	0.00872862
GO_MUSCLE_HYPERTROPHY_IN_RESPONSE_TO_STRESS	31	0.433451	1.87247	0	0.00872648
GO_CELLULAR_RESPONSE_TO_IONIZING_RADIATION	66	0.355285	1.87222	0	0.00873147
GO_RESPONSE_TO_GROWTH_HORMONE	39	0.407793	1.8709	0.00809717	0.00883774
GO_CARBOHYDRATE_CATABOLIC_PROCESS	194	0.28964	1.87073	0	0.00883916
GO_POSITIVE_REGULATION_OF_SODIUM_ION_TRANSPORT	34	0.423991	1.86953	0.00381679	0.00891163
GO_DNA_CATABOLIC_PROCESS_ENDONUCLEOLYTIC	32	0.42834	1.86899	0	0.00895089
GO_FOREBRAIN_DEVELOPMENT	384	0.266352	1.86852	0	0.00898065
GO_REGULATION_OF_FATTY_ACID_OXIDATION	31	0.420633	1.86847	0.00425532	0.00897144
GO_SPLICEOSOMAL_COMPLEX_ASSEMBLY	78	0.345628	1.86667	0	0.0091186
GO_NEGATIVE_REGULATION_OF_TELOMERE_MAINTENANCE_VIA_TELOMERE_LENGTHENING	25	0.462616	1.86472	0.00390625	0.00921121
GO_POLYOL_METABOLIC_PROCESS	126	0.310464	1.86431	0	0.00923314
GO_RESPONSE_TO_EXTRACELLULAR_STIMULUS	494	0.265913	1.86428	0	0.0092237
GO_CELLULAR_RESPONSE_TO_UV	78	0.347151	1.86406	0	0.00925271
GO_UTERUS_DEVELOPMENT	21	0.470254	1.86322	0.0147601	0.00928515
GO_POSITIVE_REGULATION_OF_ACTIN_FILAMENT_BUNDLE_ASSEMBLY	60	0.364115	1.862	0	0.00937654
GO_VASCULAR_ENDOTHELIAL_GROWTH_FACTOR_RECEPTOR_SIGNALING_PATHWAY	95	0.323819	1.86197	0	0.00936701
GO_CELLULAR_RESPONSE_TO_GLUCAGON_STIMULUS	26	0.442133	1.86089	0	0.00942339
GO_BETA_CATENIN_TCF_COMPLEX_ASSEMBLY	30	0.433062	1.85998	0.00389105	0.00949005
GO_POSITIVE_REGULATION_OF_MUSCLE_TISSUE_DEVELOPMENT	83	0.333434	1.85923	0	0.00953549
GO_REGULATION_OF_STRIATED_MUSCLE_CELL_DIFFERENTIATION	113	0.31638	1.85749	0	0.00962975
GO_PTERIDINE_CONTAINING_COMPOUND_METABOLIC_PROCESS	33	0.421196	1.85285	0.00403226	0.00995125
GO_REGULATION_OF_ISOTYPE_SWITCHING	31	0.428012	1.85035	0	0.0101233
GO_RIBOSE_PHOSPHATE_BIOSYNTHETIC_PROCESS	166	0.292567	1.84951	0	0.0101442
GO_CELLULAR_RESPONSE_TO_RADIATION	180	0.299152	1.84798	0	0.0102335
GO_REGULATION_OF_INTEGRIN_MEDIATED_SIGNALING_PATHWAY	15	0.525802	1.84728	0.00682594	0.010271
GO_MONOCARBOXYLIC_ACID_CATABOLIC_PROCESS	136	0.309098	1.847	0	0.0102881
GO_EMBRYONIC_DIGIT_MORPHOGENESIS	57	0.357104	1.84617	0	0.0103426
GO_ORGANISM_EMERGENCE_FROM_PROTECTIVE_STRUCTURE	28	0.43888	1.84576	0.00409836	0.0103422
GO_NEGATIVE_REGULATION_OF_TRANSFERASE_ACTIVITY	283	0.271268	1.84554	0	0.010339
GO_NEGATIVE_REGULATION_OF_CELLULAR_RESPONSE_TO_INSULIN_STIMULUS	35	0.400206	1.84529	0	0.0103489
GO_RESPONSE_TO_ACTIVITY	69	0.340671	1.84477	0	0.0103554
GO_RESPONSE_TO_ATP	34	0.41218	1.84376	0.004329	0.0104
GO_TELENCEPHALON_DEVELOPMENT	252	0.272043	1.84345	0	0.0104131
GO_N_TERMINAL_PROTEIN_AMINO_ACID_MODIFICATION	28	0.432323	1.84337	0.00389105	0.0104061
GO_NEGATIVE_REGULATION_OF_NF_KAPPAB_TRANSCRIPTION_FACTOR_ACTIVITY	89	0.32373	1.84318	0	0.0103991
GO_NEGATIVE_REGULATION_OF_DNA_METABOLIC_PROCESS	107	0.313658	1.84292	0	0.0104155
GO_REGULATION_OF_SYNAPTIC_VESICLE_RECYCLING	25	0.459177	1.84282	0.00367647	0.0104086
GO_CARBOHYDRATE_TRANSMEMBRANE_TRANSPORT	112	0.321819	1.84223	0	0.0104492
GO_ENERGY_HOMEOSTASIS	35	0.423709	1.84217	0.00411523	0.0104491
GO_HISTONE_H3_K9_TRIMETHYLATION	16	0.525021	1.84179	0.0103093	0.0104695
GO_NEGATIVE_REGULATION_OF_MYOTUBE_DIFFERENTIATION	16	0.516529	1.84154	0.0173611	0.0104861
GO_POSITIVE_REGULATION_OF_JNK_CASCADE	134	0.301515	1.84104	0	0.010513
GO_POSITIVE_REGULATION_OF_BLOOD_PRESSURE	37	0.40548	1.84097	0	0.0105026
GO_SPERMATID_DIFFERENTIATION	152	0.294235	1.84076	0	0.0105191
GO_PROTEIN_HOMOTETRAMERIZATION	59	0.359661	1.84048	0	0.0105322
GO_SKELETAL_MUSCLE_CELL_PROLIFERATION	15	0.52143	1.84025	0.00626959	0.0105315
GO_PROTEIN_LOCALIZATION_TO_KINETOCHORE	16	0.486786	1.83989	0.00727273	0.0105481
GO_RNA_DEPENDENT_DNA_BIOSYNTHETIC_PROCESS	68	0.348553	1.8394	0	0.0105857
GO_DENDRITIC_SPINE_MORPHOGENESIS	61	0.35859	1.83843	0	0.0106561
GO_REGULATION_OF_CYTOSOLIC_CALCIUM_ION_CONCENTRATION	351	0.262182	1.83833	0	0.0106623
GO_PEPTIDYL_CYSTEINE_MODIFICATION	49	0.369271	1.83759	0	0.0107127
GO_POSITIVE_REGULATION_OF_DNA_BIOSYNTHETIC_PROCESS	69	0.350531	1.83703	0	0.0107288
GO_REGULATION_OF_ACTOMYOSIN_STRUCTURE_ORGANIZATION	99	0.327023	1.83603	0	0.0108084
GO_N_TERMINAL_PROTEIN_AMINO_ACID_ACETYLATION	16	0.512267	1.83471	0.019802	0.0109078
GO_INTRINSIC_APOPTOTIC_SIGNALING_PATHWAY_BY_P53_CLASS_MEDIATOR	76	0.339815	1.83467	0	0.0109036
GO_PYRIMIDINE_NUCLEOBASE_METABOLIC_PROCESS	16	0.509395	1.83422	0	0.0109397
GO_ELECTRON_TRANSPORT_CHAIN	180	0.280618	1.83357	0	0.0109822
GO_STRIATED_MUSCLE_CELL_APOPTOTIC_PROCESS	59	0.350773	1.83314	0	0.0110046
GO_NEGATIVE_REGULATION_OF_CELL_GROWTH	186	0.283631	1.8331	0	0.0109973
GO_SMOOTH_MUSCLE_CELL_PROLIFERATION	171	0.296519	1.83308	0	0.0109865
GO_INTRASPECIES_INTERACTION_BETWEEN_ORGANISMS	52	0.368282	1.8313	0.00515464	0.0111443
GO_PROTEIN_LOCALIZATION_TO_GOLGI_APPARATUS	27	0.447519	1.83105	0.00404858	0.0111598
GO_GLYCEROPHOSPHOLIPID_CATABOLIC_PROCESS	32	0.413611	1.83031	0	0.0112546
GO_VESICLE_ORGANIZATION	326	0.26717	1.82955	0	0.0112941
GO_APOPTOTIC_MITOCHONDRIAL_CHANGES	120	0.301583	1.82924	0	0.011303
GO_NEGATIVE_REGULATION_OF_CELL_JUNCTION_ASSEMBLY	32	0.415379	1.82786	0	0.0114011
GO_REGULATION_OF_PROTEIN_TARGETING	80	0.334468	1.82761	0.005291	0.011403
GO_DENDRITE_EXTENSION	35	0.406762	1.8262	0.00387597	0.0115238
GO_CELLULAR_RESPONSE_TO_ESTROGEN_STIMULUS	16	0.519969	1.82607	0.0210526	0.0115158
GO_MODULATION_OF_EXCITATORY_POSTSYNAPTIC_POTENTIAL	45	0.380466	1.82598	0.00480769	0.0115241
GO_MULTICELLULAR_ORGANISM_GROWTH	146	0.293308	1.82413	0	0.0116679
GO_LONG_TERM_SYNAPTIC_POTENTIATION	86	0.336204	1.82352	0	0.0117123
GO_MYELOID_CELL_DIFFERENTIATION	396	0.261041	1.82298	0	0.0117304
GO_RIBONUCLEOTIDE_CATABOLIC_PROCESS	31	0.413357	1.82268	0.0114068	0.0117355
GO_MONOVALENT_INORGANIC_CATION_HOMEOSTASIS	158	0.290001	1.82248	0	0.0117504
GO_REGULATION_OF_FATTY_ACID_METABOLIC_PROCESS	99	0.319431	1.82237	0	0.0117524
GO_POSITIVE_REGULATION_OF_PLASMA_MEMBRANE_BOUNDED_CELL_PROJECTION_ASSEMBLY	96	0.322805	1.82219	0	0.0117539
GO_POSITIVE_REGULATION_OF_CELLULAR_RESPONSE_TO_TRANSFORMING_GROWTH_FACTOR_BETA_STIMULUS	30	0.429	1.82043	0.0118577	0.0118986
GO_CELLULAR_RESPONSE_TO_GROWTH_HORMONE_STIMULUS	25	0.432515	1.8201	0.0115385	0.0119267
GO_POSITIVE_REGULATION_OF_MITOCHONDRIAL_OUTER_MEMBRANE_PERMEABILIZATION_INVOLVED_IN_APOPTOTIC_SIGNALING_PATHWAY	34	0.403686	1.81995	0.0037037	0.0119219
GO_POSITIVE_REGULATION_OF_RESPONSE_TO_DNA_DAMAGE_STIMULUS	92	0.327613	1.81918	0	0.0120018
GO_MITOCHONDRIAL_FISSION	39	0.39055	1.81908	0	0.012
GO_TRNA_METHYLATION	37	0.406393	1.81845	0	0.0120342
GO_ASPARTATE_FAMILY_AMINO_ACID_BIOSYNTHETIC_PROCESS	21	0.468695	1.81809	0.00651466	0.0120581
GO_CYCLIC_NUCLEOTIDE_BIOSYNTHETIC_PROCESS	20	0.46031	1.81704	0	0.0121171
GO_RESPONSE_TO_STEROID_HORMONE	340	0.259202	1.81686	0	0.0121284
GO_NEGATIVE_REGULATION_OF_CELL_DEVELOPMENT	330	0.259665	1.8161	0	0.0121746
GO_MULTICELLULAR_ORGANISMAL_MOVEMENT	53	0.358445	1.81551	0	0.0122406
GO_CELLULAR_RESPONSE_TO_EXTERNAL_STIMULUS	315	0.258823	1.81489	0	0.0122845
GO_REGULATION_OF_PROTEIN_MODIFICATION_BY_SMALL_PROTEIN_CONJUGATION_OR_REMOVAL	228	0.273556	1.81392	0	0.0123579
GO_NEGATIVE_REGULATION_OF_MITOCHONDRION_ORGANIZATION	58	0.354666	1.81276	0	0.0124617
GO_POSITIVE_REGULATION_OF_PROTEIN_AUTOPHOSPHORYLATION	26	0.422865	1.81234	0.0144928	0.0124825
GO_NEGATIVE_REGULATION_OF_STEM_CELL_DIFFERENTIATION	20	0.46596	1.8116	0.010989	0.0125319
GO_REGULATION_OF_SYNAPTIC_TRANSMISSION_GABAERGIC	34	0.401741	1.8115	0.011583	0.0125235
GO_POSITIVE_REGULATION_OF_ISOTYPE_SWITCHING	22	0.450426	1.81138	0.00722022	0.0125215
GO_MITOTIC_SISTER_CHROMATID_COHESION	21	0.464476	1.8105	0.0104167	0.0125765
GO_ORGANIC_ACID_CATABOLIC_PROCESS	276	0.27101	1.81035	0	0.0125712
GO_MAINTENANCE_OF_PROTEIN_LOCATION_IN_CELL	64	0.336292	1.80999	0	0.0125983
GO_NEGATIVE_REGULATION_OF_NERVOUS_SYSTEM_DEVELOPMENT	309	0.264899	1.80995	0	0.0125865
GO_REGULATION_OF_MYOBLAST_DIFFERENTIATION	52	0.361614	1.80929	0	0.0126511
GO_LONG_CHAIN_FATTY_ACID_TRANSPORT	73	0.329127	1.80923	0	0.0126393
GO_POSITIVE_REGULATION_OF_APOPTOTIC_SIGNALING_PATHWAY	177	0.282276	1.80883	0	0.0126687
GO_REGULATION_OF_DEVELOPMENTAL_GROWTH	347	0.259383	1.80752	0	0.0127842
GO_ESTABLISHMENT_OF_RNA_LOCALIZATION	198	0.283929	1.80603	0	0.0129121
GO_ACTIVATION_OF_MAPK_ACTIVITY	151	0.283043	1.80568	0	0.0129278
GO_PROTEIN_TARGETING_TO_LYSOSOME	22	0.452298	1.80464	0	0.0129926
GO_CORTICAL_CYTOSKELETON_ORGANIZATION	59	0.35162	1.80415	0	0.0130408
GO_POSITIVE_REGULATION_OF_BLOOD_CIRCULATION	73	0.331616	1.80414	0	0.0130287
GO_REGULATION_OF_CYTOPLASMIC_TRANSLATION	29	0.414443	1.80412	0.00383142	0.0130166
GO_POSITIVE_REGULATION_OF_NOTCH_SIGNALING_PATHWAY	52	0.368506	1.80409	0.00438597	0.0130077
GO_G_PROTEIN_COUPLED_RECEPTOR_SIGNALING_PATHWAY_COUPLED_TO_CYCLIC_NUCLEOTIDE_SECOND_MESSENGER	241	0.265276	1.80381	0	0.013027
GO_REGULATION_OF_STRESS_ACTIVATED_PROTEIN_KINASE_SIGNALING_CASCADE	232	0.272161	1.80373	0	0.0130246
GO_RESPONSE_TO_REACTIVE_OXYGEN_SPECIES	231	0.267161	1.80368	0	0.0130155
GO_NEGATIVE_REGULATION_OF_BLOOD_CIRCULATION	37	0.393512	1.80274	0.00420168	0.0130851
GO_REGULATION_OF_SUBSTRATE_ADHESION_DEPENDENT_CELL_SPREADING	50	0.364697	1.80152	0.00462963	0.0131798
GO_DNA_TEMPLATED_TRANSCRIPTION_ELONGATION	108	0.303842	1.80053	0	0.0132787
GO_REGULATION_OF_BINDING	355	0.258809	1.79947	0	0.013326
GO_PLATELET_DEGRANULATION	126	0.296789	1.79927	0	0.0133297
GO_REGULATION_OF_MITOCHONDRIAL_OUTER_MEMBRANE_PERMEABILIZATION_INVOLVED_IN_APOPTOTIC_SIGNALING_PATHWAY	44	0.366755	1.79852	0.00877193	0.0134022
GO_POSITIVE_REGULATION_OF_NEUROTRANSMITTER_SECRETION	23	0.465211	1.79824	0.015444	0.0134339
GO_REGULATION_OF_PROTEIN_LOCALIZATION_TO_CELL_PERIPHERY	121	0.298485	1.79792	0	0.0134497
GO_DEVELOPMENTAL_GROWTH_INVOLVED_IN_MORPHOGENESIS	233	0.272329	1.79785	0	0.0134404
GO_REGULATION_OF_ANOIKIS	23	0.453404	1.79784	0.00757576	0.0134312
GO_POSITIVE_REGULATION_OF_PROTEIN_LOCALIZATION_TO_CELL_PERIPHERY	67	0.353417	1.79533	0	0.0136669
GO_POSITIVE_REGULATION_OF_DENDRITIC_SPINE_DEVELOPMENT	43	0.370452	1.79529	0.00420168	0.0136639
GO_POSITIVE_REGULATION_OF_NUCLEOCYTOPLASMIC_TRANSPORT	66	0.33935	1.79397	0	0.0138042
GO_NEGATIVE_REGULATION_OF_CATION_CHANNEL_ACTIVITY	49	0.35429	1.79318	0	0.0138634
GO_CELLULAR_RESPONSE_TO_REACTIVE_OXYGEN_SPECIES	167	0.286654	1.79277	0	0.0139069
GO_HOMEOSTASIS_OF_NUMBER_OF_CELLS	251	0.265231	1.79252	0	0.013913
GO_POSITIVE_REGULATION_OF_CELL_MORPHOGENESIS_INVOLVED_IN_DIFFERENTIATION	154	0.289057	1.79216	0	0.0139376
GO_NEURONAL_STEM_CELL_POPULATION_MAINTENANCE	23	0.445884	1.79197	0.00743494	0.0139406
GO_CELLULAR_RESPONSE_TO_NITRIC_OXIDE	15	0.504177	1.79184	0.0102389	0.0139369
GO_CHROMOSOME_CONDENSATION	32	0.400982	1.7907	0.0041841	0.0140455
GO_POSITIVE_REGULATION_OF_MAP_KINASE_ACTIVITY	259	0.269592	1.79046	0	0.0140699
GO_MALE_SEX_DETERMINATION	15	0.50616	1.79011	0.0174927	0.0140849
GO_ESTABLISHMENT_OF_PROTEIN_LOCALIZATION_TO_VACUOLE	52	0.365517	1.78996	0	0.014094
GO_LOCALIZATION_WITHIN_MEMBRANE	95	0.317716	1.78944	0	0.0141281
GO_POSITIVE_REGULATION_OF_RELEASE_OF_SEQUESTERED_CALCIUM_ION_INTO_CYTOSOL	40	0.381132	1.78821	0.00865801	0.0142691
GO_NUCLEOBASE_CONTAINING_COMPOUND_TRANSPORT	256	0.266668	1.78787	0	0.0142721
GO_DIVALENT_INORGANIC_CATION_TRANSPORT	463	0.254131	1.78775	0	0.0142749
GO_POSITIVE_REGULATION_OF_PROTEIN_CONTAINING_COMPLEX_DISASSEMBLY	33	0.393965	1.78662	0.0042735	0.0143599
GO_FOLIC_ACID_METABOLIC_PROCESS	19	0.459351	1.78625	0.00324675	0.0143867
GO_BROWN_FAT_CELL_DIFFERENTIATION	49	0.359229	1.78566	0.00438597	0.0144289
GO_MITOTIC_G2_DNA_DAMAGE_CHECKPOINT	21	0.44877	1.78546	0.00677966	0.0144247
GO_REGULATION_OF_POSTTRANSCRIPTIONAL_GENE_SILENCING	88	0.317496	1.78416	0	0.0145347
GO_POSITIVE_REGULATION_OF_ERYTHROCYTE_DIFFERENTIATION	33	0.404316	1.78323	0.00766283	0.0146181
GO_NEGATIVE_REGULATION_OF_CELL_SUBSTRATE_JUNCTION_ORGANIZATION	18	0.488027	1.78317	0.0136519	0.014611
GO_REGULATION_OF_SMALL_MOLECULE_METABOLIC_PROCESS	440	0.248873	1.78317	0	0.0145979
GO_NEGATIVE_REGULATION_OF_KINASE_ACTIVITY	255	0.264014	1.78301	0	0.014594
GO_NEGATIVE_REGULATION_OF_GROWTH	249	0.266108	1.78275	0	0.0146056
GO_NUCLEOSIDE_TRIPHOSPHATE_BIOSYNTHETIC_PROCESS	61	0.343504	1.78258	0	0.0146112
GO_POSITIVE_REGULATION_OF_RNA_SPLICING	37	0.386628	1.78254	0	0.0146013
GO_NEGATIVE_REGULATION_OF_SMOOTH_MUSCLE_CELL_DIFFERENTIATION	23	0.442777	1.78238	0.00367647	0.0145944
GO_ONE_CARBON_METABOLIC_PROCESS	39	0.382426	1.78238	0	0.0145814
GO_POSITIVE_REGULATION_OF_CALCIUM_ION_TRANSPORT	118	0.294569	1.78232	0	0.0145806
GO_MIRNA_METABOLIC_PROCESS	26	0.423253	1.78219	0.0077821	0.0145857
GO_REGULATION_OF_FIBROBLAST_MIGRATION	33	0.398961	1.78034	0.00380228	0.0147691
GO_CALCIUM_ION_REGULATED_EXOCYTOSIS	63	0.337195	1.77963	0	0.0148344
GO_POSITIVE_REGULATION_OF_TRANSCRIPTION_INITIATION_FROM_RNA_POLYMERASE_II_PROMOTER	31	0.41011	1.77893	0	0.0149059
GO_DEMETHYLATION	69	0.339557	1.77882	0.0052356	0.0148988
GO_REGULATION_OF_PROTEIN_LOCALIZATION_TO_SYNAPSE	26	0.421125	1.77852	0.00390625	0.0149183
GO_POSITIVE_REGULATION_OF_TORC1_SIGNALING	15	0.509581	1.77795	0.00653595	0.0149922
GO_REGULATION_OF_BODY_FLUID_LEVELS	492	0.253673	1.77767	0	0.0150065
GO_RESPONSE_TO_GLUCAGON	36	0.384762	1.7768	0	0.0150862
GO_REGULATION_OF_CHROMATIN_BINDING	21	0.448927	1.77655	0.00738007	0.0150971
GO_RESPONSE_TO_AMINO_ACID_STARVATION	45	0.373851	1.7762	0.00436681	0.0151081
GO_ADHERENS_JUNCTION_ORGANIZATION	61	0.344527	1.77618	0	0.0150948
GO_NEGATIVE_REGULATION_OF_MACROAUTOPHAGY	32	0.401105	1.77505	0	0.0152049
GO_REGULATION_OF_LIPID_METABOLIC_PROCESS	416	0.251902	1.77501	0	0.0151975
GO_TEMPERATURE_HOMEOSTASIS	173	0.273449	1.77497	0	0.0151903
GO_CELLULAR_AMINO_ACID_CATABOLIC_PROCESS	121	0.293264	1.77489	0	0.0151888
GO_CELLULAR_ALDEHYDE_METABOLIC_PROCESS	62	0.341366	1.77445	0	0.0152203
GO_VERY_LONG_CHAIN_FATTY_ACID_METABOLIC_PROCESS	30	0.417902	1.77267	0	0.0154192
GO_POSITIVE_REGULATION_OF_MUSCLE_CONTRACTION	45	0.363844	1.77128	0	0.0155642
GO_POSITIVE_REGULATION_OF_PROTEOLYSIS	356	0.252448	1.77069	0	0.01561
GO_RESPONSE_TO_NITRIC_OXIDE	19	0.47136	1.76977	0.0208333	0.0157177
GO_LUNG_ALVEOLUS_DEVELOPMENT	41	0.371831	1.76924	0.00829876	0.0157815
GO_SODIUM_ION_TRANSMEMBRANE_TRANSPORT	174	0.277934	1.76659	0	0.0160684
GO_REGULATION_OF_LONG_TERM_NEURONAL_SYNAPTIC_PLASTICITY	25	0.434621	1.76621	0.00387597	0.0160784
GO_ENDOSOME_ORGANIZATION	75	0.328064	1.76538	0.00558659	0.0161563
GO_SMALL_MOLECULE_CATABOLIC_PROCESS	442	0.248284	1.76523	0	0.0161601
GO_RNA_PHOSPHODIESTER_BOND_HYDROLYSIS_ENDONUCLEOLYTIC	80	0.319595	1.76497	0	0.0161734
GO_NEURAL_TUBE_DEVELOPMENT	161	0.285982	1.76416	0	0.0162426
GO_INOSITOL_LIPID_MEDIATED_SIGNALING	194	0.285045	1.76318	0	0.0163373
GO_REGULATION_OF_NUCLEAR_TRANSCRIBED_MRNA_CATABOLIC_PROCESS_DEADENYLATION_DEPENDENT_DECAY	18	0.462607	1.763	0.017301	0.0163497
GO_REGULATION_OF_VASCULAR_ASSOCIATED_SMOOTH_MUSCLE_CELL_PROLIFERATION	85	0.305713	1.76267	0	0.0163713
GO_REGULATION_OF_DNA_BIOSYNTHETIC_PROCESS	106	0.307697	1.76205	0	0.0164304
GO_NEGATIVE_REGULATION_OF_ATPASE_ACTIVITY	17	0.47963	1.76155	0.0253165	0.0164696
GO_INHIBITORY_POSTSYNAPTIC_POTENTIAL	16	0.499717	1.76106	0.0127796	0.0165086
GO_EPIDERMAL_GROWTH_FACTOR_RECEPTOR_SIGNALING_PATHWAY	120	0.294188	1.76001	0	0.0166246
GO_PROTEIN_LOCALIZATION_TO_NUCLEUS	272	0.265576	1.75775	0	0.0168818
GO_FOLIC_ACID_CONTAINING_COMPOUND_METABOLIC_PROCESS	27	0.416736	1.75612	0.00724638	0.01707
GO_ASYMMETRIC_CELL_DIVISION	20	0.45054	1.7542	0.00328947	0.0172863
GO_GLIOGENESIS	303	0.252225	1.75396	0	0.0173188
GO_CARBOHYDRATE_HOMEOSTASIS	235	0.264872	1.75324	0	0.0173935
GO_REGULATION_OF_ENDOCYTOSIS	208	0.276805	1.75257	0.00970874	0.0174305
GO_ALPHA_AMINO_ACID_CATABOLIC_PROCESS	101	0.299264	1.75249	0	0.0174242
GO_UROGENITAL_SYSTEM_DEVELOPMENT	328	0.251343	1.75223	0	0.0174475
GO_REGULATION_OF_CELL_JUNCTION_ASSEMBLY	193	0.274319	1.75169	0	0.0174938
GO_POSITIVE_REGULATION_OF_DENDRITE_MORPHOGENESIS	38	0.381338	1.75158	0.00369004	0.0174907
GO_POSITIVE_REGULATION_OF_EXOCYTOSIS	90	0.3129	1.75103	0	0.0175249
GO_DEVELOPMENTAL_MATURATION	274	0.253784	1.75015	0	0.0176241
GO_CGMP_MEDIATED_SIGNALING	27	0.416725	1.7498	0.00813008	0.0176529
GO_REGULATION_OF_RECEPTOR_INTERNALIZATION	57	0.333795	1.74975	0.00520833	0.0176495
GO_GLIAL_CELL_DIFFERENTIATION	228	0.267648	1.74909	0	0.0177072
GO_NEGATIVE_REGULATION_OF_CELL_PROJECTION_ORGANIZATION	183	0.269555	1.74825	0	0.0178021
GO_LIPID_STORAGE	79	0.322398	1.74682	0	0.017955
GO_ACTIVATION_OF_MAPKK_ACTIVITY	50	0.354086	1.74606	0.00454545	0.0180441
GO_ATP_TRANSPORT	28	0.406908	1.74606	0.00740741	0.0180287
GO_POSITIVE_REGULATION_OF_CHROMOSOME_SEPARATION	15	0.49891	1.74586	0.0123077	0.0180594
GO_RESPONSE_TO_METAL_ION	360	0.255693	1.74522	0	0.0181309
GO_ASSOCIATIVE_LEARNING	75	0.319754	1.7452	0.00552486	0.0181155
GO_NEGATIVE_REGULATION_OF_CELLULAR_COMPONENT_MOVEMENT	384	0.243256	1.74482	0	0.0181491
GO_REGULATION_OF_RECEPTOR_MEDIATED_ENDOCYTOSIS	104	0.293624	1.74446	0	0.0181657
GO_VESICLE_LOCALIZATION	222	0.26506	1.74446	0	0.0181503
GO_NEGATIVE_REGULATION_OF_LIPID_CATABOLIC_PROCESS	22	0.439235	1.74423	0.013245	0.0181553
GO_CELLULAR_RESPONSE_TO_FATTY_ACID	57	0.338401	1.7435	0	0.0182467
GO_NEGATIVE_REGULATION_OF_TYPE_I_INTERFERON_PRODUCTION	44	0.36421	1.74339	0.00452489	0.018249
GO_POSITIVE_REGULATION_OF_CELL_SUBSTRATE_JUNCTION_ORGANIZATION	29	0.401309	1.74299	0.018315	0.0182537
GO_RECEPTOR_CLUSTERING	55	0.34293	1.74213	0.00478469	0.0183759
GO_REGENERATION	196	0.274789	1.74174	0	0.0184149
GO_ADIPOSE_TISSUE_DEVELOPMENT	41	0.371846	1.73947	0.00414938	0.0186889
GO_POSITIVE_REGULATION_OF_HEART_GROWTH	52	0.348443	1.73892	0	0.018745
GO_NEGATIVE_REGULATION_OF_NUCLEOTIDE_METABOLIC_PROCESS	21	0.43368	1.73851	0.00955414	0.0187693
GO_ACTIN_CYTOSKELETON_REORGANIZATION	105	0.290071	1.73811	0	0.018802
GO_NEGATIVE_REGULATION_OF_FIBROBLAST_PROLIFERATION	30	0.398442	1.73797	0.0083682	0.0188039
GO_REGULATION_OF_NEURAL_PRECURSOR_CELL_PROLIFERATION	86	0.313924	1.73495	0	0.0191231
GO_NEUROMUSCULAR_JUNCTION_DEVELOPMENT	49	0.354178	1.73359	0.00956938	0.019306
GO_NEGATIVE_REGULATION_OF_CELL_ADHESION	292	0.254409	1.73287	0	0.0193866
GO_REGULATION_OF_SMAD_PROTEIN_SIGNAL_TRANSDUCTION	25	0.408918	1.73199	0.00392157	0.0194925
GO_CELLULAR_LIPID_CATABOLIC_PROCESS	233	0.26107	1.73164	0	0.019513
GO_REGULATION_OF_VASCULAR_PERMEABILITY	45	0.361193	1.73162	0.00843882	0.0194967
GO_POSITIVE_REGULATION_OF_DNA_TEMPLATED_TRANSCRIPTION_INITIATION	38	0.383237	1.73123	0.00396825	0.0195369
GO_CELLULAR_GLUCOSE_HOMEOSTASIS	148	0.282483	1.73018	0	0.0196595
GO_COGNITION	293	0.258421	1.72961	0	0.0196995
GO_REGULATION_OF_BLOOD_PRESSURE	183	0.274379	1.7295	0	0.019717
GO_REGULATION_OF_VESICLE_FUSION	28	0.402342	1.72938	0.0117188	0.0197206
GO_REGULATION_OF_G_PROTEIN_COUPLED_RECEPTOR_SIGNALING_PATHWAY	143	0.281153	1.72888	0	0.0197577
GO_PROTEIN_SUMOYLATION	80	0.317432	1.7286	0	0.0197692
GO_WNT_SIGNALING_PATHWAY_CALCIUM_MODULATING_PATHWAY	38	0.372581	1.72813	0	0.0198149
GO_RESPONSE_TO_ACETYLCHOLINE	28	0.405725	1.72746	0.00403226	0.0198888
GO_NEGATIVE_REGULATION_OF_T_HELPER_CELL_DIFFERENTIATION	17	0.458519	1.72552	0.0149254	0.0201563
GO_REGULATION_OF_VIRAL_GENOME_REPLICATION	95	0.303401	1.72537	0	0.0201679
GO_REGULATION_OF_REACTIVE_OXYGEN_SPECIES_METABOLIC_PROCESS	191	0.264768	1.72462	0	0.0202494
GO_NEGATIVE_REGULATION_OF_CELLULAR_PROTEIN_LOCALIZATION	113	0.287904	1.72271	0	0.0204802
GO_CENTROSOME_SEPARATION	15	0.484455	1.72227	0.0189274	0.0205131
GO_NEGATIVE_REGULATION_OF_ACTIN_FILAMENT_BUNDLE_ASSEMBLY	33	0.379709	1.72089	0.00806452	0.0207065
GO_DNA_METHYLATION_OR_DEMETHYLATION	94	0.301757	1.72063	0	0.02074
GO_POSITIVE_REGULATION_OF_CYCLASE_ACTIVITY	22	0.430879	1.72048	0.0229008	0.0207314
GO_RESPONSE_TO_FATTY_ACID	89	0.297024	1.71948	0.0107527	0.0208846
GO_CARBOHYDRATE_BIOSYNTHETIC_PROCESS	208	0.26552	1.71929	0	0.0208897
GO_FEMALE_MEIOTIC_NUCLEAR_DIVISION	28	0.39962	1.71875	0.00711744	0.0209422
GO_ADENYLATE_CYCLASE_ACTIVATING_G_PROTEIN_COUPLED_RECEPTOR_SIGNALING_PATHWAY	125	0.287568	1.71851	0	0.0209586
GO_SMOOTH_MUSCLE_TISSUE_DEVELOPMENT	24	0.419047	1.71677	0.018797	0.0211927
GO_CELLULAR_MODIFIED_AMINO_ACID_BIOSYNTHETIC_PROCESS	48	0.34619	1.71657	0.012987	0.0212118
GO_INTERLEUKIN_6_MEDIATED_SIGNALING_PATHWAY	34	0.374695	1.71615	0.012605	0.0212693
GO_NEGATIVE_REGULATION_OF_EXOCYTOSIS	30	0.394936	1.7158	0.0125523	0.0212941
GO_ACROSOME_REACTION	38	0.371246	1.71504	0.00421941	0.0214011
GO_LIPID_DROPLET_ORGANIZATION	26	0.405104	1.71389	0.0175439	0.0215232
GO_TRNA_MODIFICATION	83	0.309229	1.71382	0.00581395	0.0215083
GO_ACTIN_FILAMENT_SEVERING	16	0.476676	1.71339	0.0202703	0.0215762
GO_MAGNESIUM_ION_TRANSPORT	17	0.458068	1.71327	0.0135135	0.021584
GO_CELLULAR_RESPONSE_TO_KETONE	96	0.303992	1.71327	0	0.0215665
GO_LYTIC_VACUOLE_ORGANIZATION	64	0.319668	1.71203	0	0.0217456
GO_REGULATION_OF_TRANSCRIPTION_ELONGATION_FROM_RNA_POLYMERASE_II_PROMOTER	26	0.40324	1.71102	0.010989	0.0218655
GO_RESPONSE_TO_POTASSIUM_ION	16	0.469648	1.71042	0.0131148	0.0219256
GO_INTRINSIC_APOPTOTIC_SIGNALING_PATHWAY_IN_RESPONSE_TO_DNA_DAMAGE_BY_P53_CLASS_MEDIATOR	44	0.360245	1.7091	0.00425532	0.0221224
GO_DNA_METHYLATION	70	0.321404	1.70902	0	0.02211
GO_FOREBRAIN_CELL_MIGRATION	56	0.34162	1.709	0.0052356	0.0220947
GO_ACTIVATION_OF_GTPASE_ACTIVITY	106	0.291186	1.70855	0.00714286	0.0221208
GO_INTERFERON_GAMMA_MEDIATED_SIGNALING_PATHWAY	89	0.302997	1.70842	0.00510204	0.0221139
GO_RNA_PHOSPHODIESTER_BOND_HYDROLYSIS	156	0.278076	1.70738	0	0.02224
GO_REGULATION_OF_LIPID_KINASE_ACTIVITY	64	0.325069	1.70723	0	0.022239
GO_POSITIVE_REGULATION_OF_VASCULAR_PERMEABILITY	17	0.472029	1.70698	0.0137931	0.0222542
GO_POSITIVE_REGULATION_OF_REGULATED_SECRETORY_PATHWAY	55	0.33097	1.70695	0.00444444	0.022239
GO_PROTEIN_LOCALIZATION_TO_MITOCHONDRION	138	0.289676	1.70667	0	0.0222659
GO_POSITIVE_REGULATION_OF_GLUCONEOGENESIS	16	0.474949	1.70659	0.0141343	0.0222614
GO_REGULATION_OF_CLATHRIN_DEPENDENT_ENDOCYTOSIS	18	0.468959	1.70629	0.0137931	0.0222766
GO_POSITIVE_REGULATION_OF_PROTEIN_MODIFICATION_BY_SMALL_PROTEIN_CONJUGATION_OR_REMOVAL	132	0.28291	1.70618	0	0.0222696
GO_POSITIVE_REGULATION_OF_STRESS_ACTIVATED_PROTEIN_KINASE_SIGNALING_CASCADE	166	0.271788	1.70587	0	0.0223097
GO_NUCLEOSIDE_DIPHOSPHATE_METABOLIC_PROCESS	151	0.27922	1.7058	0	0.0223
GO_REGULATION_OF_PROTEIN_SUMOYLATION	26	0.401236	1.70564	0.00784314	0.0223014
GO_NUCLEOSIDE_METABOLIC_PROCESS	99	0.303227	1.70547	0.00598802	0.0223133
GO_LAMELLIPODIUM_ORGANIZATION	84	0.312249	1.70475	0	0.0224419
GO_NEUROBLAST_PROLIFERATION	60	0.326556	1.70373	0.00507614	0.0225772
GO_NUCLEOSIDE_TRIPHOSPHATE_METABOLIC_PROCESS	87	0.297172	1.7035	0	0.0225912
GO_POST_GOLGI_VESICLE_MEDIATED_TRANSPORT	99	0.303627	1.70323	0	0.022606
GO_ATTACHMENT_OF_SPINDLE_MICROTUBULES_TO_KINETOCHORE	30	0.396689	1.70267	0.00434783	0.0226708
GO_P38MAPK_CASCADE	51	0.341728	1.70241	0.00900901	0.0227014
GO_SYNAPSE_MATURATION	25	0.407574	1.70132	0.00396825	0.0228731
GO_PROTEIN_IMPORT	198	0.263134	1.7007	0	0.0229118
GO_REGULATION_OF_MUSCLE_ORGAN_DEVELOPMENT	154	0.27661	1.70049	0	0.0229155
GO_RESPONSE_TO_OXYGEN_LEVELS	387	0.247551	1.70039	0	0.022919
GO_POSITIVE_REGULATION_OF_DEVELOPMENTAL_GROWTH	185	0.265966	1.70036	0	0.0229036
GO_NEGATIVE_REGULATION_OF_PROTEIN_SERINE_THREONINE_KINASE_ACTIVITY	144	0.277424	1.69922	0	0.0230684
GO_REGULATION_OF_RECEPTOR_LOCALIZATION_TO_SYNAPSE	17	0.471192	1.69865	0.013289	0.0231395
GO_REGULATION_OF_JUN_KINASE_ACTIVITY	86	0.29752	1.69829	0.00666667	0.0231621
GO_NEUROTRANSMITTER_METABOLIC_PROCESS	30	0.388831	1.69818	0.0161943	0.0231705
GO_INTERMEDIATE_FILAMENT_ORGANIZATION	25	0.410674	1.69785	0.0107914	0.0231898
GO_NEURON_PROJECTION_GUIDANCE	281	0.253603	1.6963	0	0.0234402
GO_NEGATIVE_REGULATION_OF_INTRACELLULAR_STEROID_HORMONE_RECEPTOR_SIGNALING_PATHWAY	34	0.371491	1.6945	0.00420168	0.0237084
GO_POSITIVE_REGULATION_OF_DNA_RECOMBINATION	38	0.37317	1.69408	0.00877193	0.0237757
GO_PROTEIN_LOCALIZATION_TO_VACUOLE	67	0.318211	1.69315	0	0.0238912
GO_NEGATIVE_REGULATION_OF_STRIATED_MUSCLE_CELL_DIFFERENTIATION	41	0.365268	1.69277	0.00446429	0.0239448
GO_PEPTIDYL_TYROSINE_AUTOPHOSPHORYLATION	41	0.349729	1.69267	0.00446429	0.0239471
GO_POSITIVE_REGULATION_OF_AMYLOID_BETA_FORMATION	20	0.438357	1.6926	0.0106383	0.023947
GO_ALPHA_AMINO_ACID_METABOLIC_PROCESS	190	0.261719	1.69247	0	0.0239444
GO_PROTEIN_HETEROTETRAMERIZATION	15	0.478377	1.6899	0.0165563	0.0243017
GO_RNA_LOCALIZATION	231	0.259583	1.68928	0	0.0243769
GO_ANGIOGENESIS_INVOLVED_IN_WOUND_HEALING	30	0.391861	1.68917	0.0191571	0.0243685
GO_NEGATIVE_REGULATION_OF_NEURAL_PRECURSOR_CELL_PROLIFERATION	23	0.423608	1.68857	0.0189394	0.0244587
GO_CELLULAR_RESPONSE_TO_ABIOTIC_STIMULUS	320	0.244192	1.68837	0	0.0244686
GO_REGULATION_OF_EXTENT_OF_CELL_GROWTH	109	0.290628	1.6876	0.00653595	0.0245793
GO_NEGATIVE_REGULATION_OF_BINDING	162	0.268088	1.68745	0	0.0245786
GO_NEGATIVE_REGULATION_OF_KERATINOCYTE_PROLIFERATION	18	0.457122	1.68608	0.0175439	0.0248092
GO_CEREBELLAR_CORTEX_FORMATION	23	0.424103	1.68591	0.0167224	0.0248058
GO_SMOOTH_MUSCLE_CELL_MIGRATION	90	0.300761	1.68533	0	0.0248631
GO_SODIUM_ION_TRANSPORT	240	0.24976	1.68523	0	0.0248647
GO_NEGATIVE_REGULATION_OF_EXTRINSIC_APOPTOTIC_SIGNALING_PATHWAY	106	0.295092	1.68477	0	0.0249221
GO_REGULATION_OF_MEMBRANE_PERMEABILITY	85	0.303275	1.68453	0.00546448	0.0249209
GO_VIRAL_RNA_GENOME_REPLICATION	33	0.372952	1.68444	0.00854701	0.0249199
GO_VIRAL_LIFE_CYCLE	330	0.250759	1.68398	0	0.0249902
GO_SKELETAL_MUSCLE_CONTRACTION	41	0.354286	1.68338	0	0.025056
GO_AGING	311	0.241813	1.683	0	0.0250738
GO_ORGANIC_CATION_TRANSPORT	49	0.349011	1.68239	0.00456621	0.0251715
GO_REGULATION_OF_CHOLESTEROL_METABOLIC_PROCESS	65	0.314596	1.68192	0.00512821	0.0252529
GO_PROTEIN_KINASE_C_SIGNALING	30	0.395587	1.6806	0.00377358	0.0254179
GO_CARDIAC_VENTRICLE_MORPHOGENESIS	73	0.30901	1.67983	0	0.0255147
GO_REGULATION_OF_ERYTHROCYTE_DIFFERENTIATION	49	0.338497	1.67914	0	0.0255994
GO_REGULATION_OF_MITOTIC_SPINDLE_ASSEMBLY	17	0.45901	1.67903	0.0181818	0.0256009
GO_GLIAL_CELL_DEVELOPMENT	120	0.279686	1.67859	0	0.0256573
GO_DNA_DAMAGE_RESPONSE_SIGNAL_TRANSDUCTION_BY_P53_CLASS_MEDIATOR	103	0.284783	1.67859	0	0.0256375
GO_PYRIMIDINE_NUCLEOTIDE_METABOLIC_PROCESS	45	0.339793	1.67857	0.0153846	0.0256231
GO_BLASTOCYST_DEVELOPMENT	103	0.298588	1.67846	0	0.0256192
GO_REGULATION_OF_PHOSPHOLIPID_METABOLIC_PROCESS	91	0.301322	1.67836	0	0.0256231
GO_RESPONSE_TO_KETONE	199	0.25781	1.67821	0	0.0256191
GO_HEART_GROWTH	112	0.286792	1.67798	0	0.025641
GO_AEROBIC_ELECTRON_TRANSPORT_CHAIN	19	0.437011	1.67779	0.0296053	0.0256395
GO_REGULATION_OF_MITOCHONDRIAL_MEMBRANE_PERMEABILITY_INVOLVED_IN_APOPTOTIC_PROCESS	63	0.323309	1.67771	0	0.0256354
GO_GENETIC_IMPRINTING	26	0.40208	1.67625	0.0114943	0.0258502
GO_MESENCHYME_DEVELOPMENT	286	0.24488	1.67498	0	0.026028
GO_EMBRYONIC_PATTERN_SPECIFICATION	69	0.309388	1.67395	0.00520833	0.0261718
GO_ORGAN_GROWTH	188	0.264209	1.67368	0	0.0261986
GO_ERBB2_SIGNALING_PATHWAY	31	0.380208	1.6735	0.0192308	0.0262279
GO_NEGATIVE_REGULATION_OF_OXIDATIVE_STRESS_INDUCED_INTRINSIC_APOPTOTIC_SIGNALING_PATHWAY	18	0.451484	1.67334	0.027027	0.0262183
GO_CEREBELLAR_PURKINJE_CELL_LAYER_MORPHOGENESIS	15	0.477224	1.67316	0.0477816	0.0262268
GO_NEGATIVE_REGULATION_OF_NEURON_DIFFERENTIATION	219	0.259279	1.67306	0	0.0262171
GO_RENAL_SYSTEM_PROCESS	123	0.27792	1.67232	0	0.0262977
GO_REGULATION_OF_SIGNALING_RECEPTOR_ACTIVITY	171	0.265339	1.67184	0	0.026342
GO_MUSCLE_FIBER_DEVELOPMENT	56	0.322379	1.67172	0.00487805	0.0263456
GO_REGULATION_OF_POSTSYNAPTIC_NEUROTRANSMITTER_RECEPTOR_ACTIVITY	17	0.453255	1.67144	0.0238095	0.0263695
GO_REGULATION_OF_CELL_SIZE	178	0.26482	1.67043	0	0.0265126
GO_REGULATION_OF_MICROTUBULE_BASED_MOVEMENT	46	0.339163	1.67043	0	0.0264925
GO_POSITIVE_REGULATION_OF_P38MAPK_CASCADE	30	0.386789	1.66985	0.016129	0.0265546
GO_POSITIVE_REGULATION_OF_TOR_SIGNALING	41	0.349286	1.66967	0.0162602	0.0265574
GO_CELLULAR_RESPONSE_TO_PROSTAGLANDIN_STIMULUS	22	0.415861	1.66899	0.0155642	0.0266651
GO_RESPONSE_TO_ETHANOL	122	0.285242	1.66897	0	0.0266476
GO_CELLULAR_RESPONSE_TO_ALKALOID	35	0.365925	1.66843	0.0122449	0.026714
GO_NEGATIVE_REGULATION_OF_VIRAL_LIFE_CYCLE	82	0.300078	1.66709	0	0.0269477
GO_NEGATIVE_REGULATION_OF_GENE_SILENCING	26	0.405043	1.66554	0.0113208	0.027241
GO_NEGATIVE_REGULATION_OF_CALCIUM_MEDIATED_SIGNALING	32	0.376189	1.66521	0.0159363	0.0272872
GO_POSITIVE_REGULATION_OF_SMAD_PROTEIN_SIGNAL_TRANSDUCTION	15	0.47817	1.66429	0.0234114	0.0273901
GO_NEGATIVE_REGULATION_OF_POSTTRANSCRIPTIONAL_GENE_SILENCING	22	0.425745	1.66169	0.0106383	0.0278768
GO_REGULATION_OF_IMMUNOGLOBULIN_PRODUCTION	61	0.319808	1.66167	0.0100503	0.0278585
GO_RESPONSE_TO_ESTRADIOL	139	0.275231	1.6609	0	0.0279982
GO_DNA_METHYLATION_DEPENDENT_HETEROCHROMATIN_ASSEMBLY	18	0.447394	1.66073	0.0261194	0.0280079
GO_AORTA_MORPHOGENESIS	35	0.363418	1.65965	0	0.0281863
GO_HIPPOCAMPUS_DEVELOPMENT	80	0.300812	1.6595	0.00505051	0.0281934
GO_NEGATIVE_REGULATION_OF_PROTEASOMAL_UBIQUITIN_DEPENDENT_PROTEIN_CATABOLIC_PROCESS	34	0.36837	1.65845	0.0203252	0.0283651
GO_GLOMERULAR_EPITHELIAL_CELL_DIFFERENTIATION	20	0.441182	1.65845	0.0147059	0.0283465
GO_BASEMENT_MEMBRANE_ORGANIZATION	30	0.380157	1.65843	0.00869565	0.0283302
GO_REGULATION_OF_VIRAL_LIFE_CYCLE	151	0.265895	1.65619	0	0.0287182
GO_REGULATION_OF_PROTEIN_GLYCOSYLATION	15	0.46598	1.65594	0.0290909	0.0287501
GO_REGULATION_OF_PHOSPHOLIPASE_ACTIVITY	72	0.307457	1.65505	0.00930233	0.0288762
GO_GLOMERULAR_EPITHELIUM_DEVELOPMENT	23	0.418909	1.65475	0.0075188	0.0289107
GO_NUCLEOTIDE_PHOSPHORYLATION	131	0.272666	1.65412	0	0.0290168
GO_NEGATIVE_REGULATION_OF_VIRAL_PROCESS	100	0.288243	1.65375	0	0.0290563
GO_REGULATION_OF_ANDROGEN_RECEPTOR_SIGNALING_PATHWAY	26	0.404837	1.65366	0.0275591	0.0290497
GO_ORGANOPHOSPHATE_ESTER_TRANSPORT	129	0.26701	1.65317	0	0.029107
GO_REGULATION_OF_HISTONE_DEACETYLATION	29	0.380073	1.65163	0.0245902	0.0294142
GO_MITOTIC_CYTOKINETIC_PROCESS	23	0.417171	1.65145	0.0175439	0.0294406
GO_VISUAL_BEHAVIOR	52	0.329975	1.65047	0	0.029635
GO_POSITIVE_REGULATION_OF_SODIUM_ION_TRANSMEMBRANE_TRANSPORT	21	0.419065	1.65027	0.0236487	0.0296505
GO_POSITIVE_REGULATION_OF_PHOSPHOLIPASE_ACTIVITY	61	0.317281	1.64926	0	0.0298083
GO_RESPONSE_TO_MONOSACCHARIDE	200	0.257831	1.64892	0	0.029857
GO_REGULATION_OF_VASCULAR_ENDOTHELIAL_GROWTH_FACTOR_RECEPTOR_SIGNALING_PATHWAY	33	0.371063	1.6485	0.00390625	0.0299283
GO_REGULATION_OF_PEPTIDYL_SERINE_PHOSPHORYLATION	142	0.267692	1.6481	0.0078125	0.0299641
GO_REACTIVE_OXYGEN_SPECIES_METABOLIC_PROCESS	274	0.238551	1.64805	0	0.0299494
GO_MEMBRANE_RAFT_ORGANIZATION	25	0.401213	1.64787	0.0263158	0.0299644
GO_REGULATION_OF_AMPA_RECEPTOR_ACTIVITY	25	0.397961	1.64784	0.023569	0.0299524
GO_NEGATIVE_REGULATION_OF_CELL_MORPHOGENESIS_INVOLVED_IN_DIFFERENTIATION	96	0.286509	1.64759	0.0125786	0.0299881
GO_ENTRY_OF_BACTERIUM_INTO_HOST_CELL	15	0.467905	1.64662	0.0165016	0.0301611
GO_RESPIRATORY_GASEOUS_EXCHANGE_BY_RESPIRATORY_SYSTEM	66	0.312388	1.64643	0.0163934	0.0301665
GO_GLOMERULUS_DEVELOPMENT	64	0.306012	1.64641	0	0.0301518
GO_STRIATED_MUSCLE_CELL_PROLIFERATION	81	0.297933	1.64631	0	0.0301521
GO_REGULATION_OF_MRNA_3_END_PROCESSING	27	0.390082	1.64587	0.0143885	0.030227
GO_NEGATIVE_REGULATION_OF_MRNA_METABOLIC_PROCESS	80	0.29767	1.64531	0.00526316	0.0303131
GO_POSITIVE_REGULATION_OF_JUN_KINASE_ACTIVITY	71	0.303641	1.64479	0.00571429	0.0304225
GO_NEGATIVE_REGULATION_OF_REGULATED_SECRETORY_PATHWAY	22	0.422576	1.64479	0.025	0.0304026
GO_ENDOCYTIC_RECYCLING	46	0.344536	1.64462	0.005	0.0304076
GO_AMEBOIDAL_TYPE_CELL_MIGRATION	467	0.234664	1.64456	0	0.0303953
GO_SCF_DEPENDENT_PROTEASOMAL_UBIQUITIN_DEPENDENT_PROTEIN_CATABOLIC_PROCESS	91	0.28881	1.64447	0.00653595	0.0303905
GO_RESPIRATORY_SYSTEM_PROCESS	32	0.369934	1.64351	0.0206612	0.0305701
GO_RESPONSE_TO_NUTRIENT	171	0.25771	1.64322	0	0.0305921
GO_REGULATION_OF_SYNAPTIC_TRANSMISSION_GLUTAMATERGIC	72	0.302532	1.64285	0.00502513	0.030647
GO_CELLULAR_RESPONSE_TO_ALCOHOL	91	0.285609	1.64128	0	0.0309554
GO_PURINE_NUCLEOTIDE_TRANSPORT	34	0.374901	1.64086	0.012766	0.0310311
GO_REGULATION_OF_LONG_TERM_SYNAPTIC_POTENTIATION	47	0.329526	1.6398	0.00884956	0.0312177
GO_POTASSIUM_ION_HOMEOSTASIS	29	0.376351	1.63945	0.00787402	0.0312718
GO_ERBB_SIGNALING_PATHWAY	141	0.264972	1.63867	0	0.0314102
GO_LIPID_CATABOLIC_PROCESS	334	0.236944	1.63859	0	0.0314023
GO_HISTONE_UBIQUITINATION	48	0.34012	1.63859	0.00434783	0.031382
GO_REGULATION_OF_CARDIAC_MUSCLE_TISSUE_DEVELOPMENT	101	0.2842	1.63815	0.0128205	0.0314653
GO_POSITIVE_REGULATION_OF_CARDIAC_MUSCLE_TISSUE_DEVELOPMENT	61	0.315726	1.638	0.0052356	0.0314815
GO_MUSCLE_CELL_MIGRATION	103	0.286513	1.63792	0.00571429	0.0314787
GO_DNA_UNWINDING_INVOLVED_IN_DNA_REPLICATION	15	0.466838	1.63778	0.0174825	0.031493
GO_REGULATION_OF_EXTRINSIC_APOPTOTIC_SIGNALING_PATHWAY	160	0.261895	1.63708	0	0.0316278
GO_NEGATIVE_REGULATION_OF_VIRAL_RELEASE_FROM_HOST_CELL	15	0.467825	1.6369	0.0165016	0.0316395
GO_EPITHELIAL_TUBE_MORPHOGENESIS	330	0.235767	1.63656	0	0.0316857
GO_NUCLEOTIDE_EXCISION_REPAIR_PREINCISION_COMPLEX_STABILIZATION	21	0.418307	1.63584	0.0205479	0.0318024
GO_PYRIMIDINE_NUCLEOSIDE_MONOPHOSPHATE_METABOLIC_PROCESS	15	0.467805	1.63566	0.0390879	0.0318111
GO_POSITIVE_REGULATION_OF_ACTIN_NUCLEATION	16	0.447753	1.63548	0.0319149	0.0318297
GO_REGULATION_OF_NOTCH_SIGNALING_PATHWAY	100	0.285567	1.635	0.00689655	0.0319371
GO_POSITIVE_REGULATION_OF_WNT_SIGNALING_PATHWAY	181	0.258153	1.63431	0	0.0320467
GO_AMYLOID_PRECURSOR_PROTEIN_METABOLIC_PROCESS	70	0.302453	1.63394	0.005	0.0321047
GO_REGULATION_OF_AMYLOID_BETA_FORMATION	33	0.376602	1.63264	0.0354331	0.0324048
GO_CORONARY_VASCULATURE_MORPHOGENESIS	17	0.442471	1.63224	0.0328947	0.0324577
GO_POSITIVE_REGULATION_OF_RECEPTOR_INTERNALIZATION	25	0.396283	1.63173	0.0215827	0.0325341
GO_ACID_SECRETION	43	0.342133	1.63141	0.00411523	0.0325835
GO_SYNAPTONEMAL_COMPLEX_ORGANIZATION	23	0.397073	1.63088	0.0271186	0.0326484
GO_REGULATION_OF_EARLY_ENDOSOME_TO_LATE_ENDOSOME_TRANSPORT	17	0.442078	1.63061	0.0185185	0.0326972
GO_POSITIVE_REGULATION_OF_RESPONSE_TO_OXIDATIVE_STRESS	21	0.421133	1.63038	0.0291971	0.0327053
GO_MOTILE_CILIUM_ASSEMBLY	22	0.415481	1.63029	0.0405904	0.0326965
GO_POSITIVE_REGULATION_OF_SMALL_MOLECULE_METABOLIC_PROCESS	148	0.266508	1.63016	0.00806452	0.032705
GO_TISSUE_HOMEOSTASIS	253	0.241899	1.62887	0	0.0329776
GO_REGULATION_OF_MITOCHONDRIAL_FISSION	24	0.403745	1.62811	0.023622	0.033136
GO_MALE_MEIOTIC_NUCLEAR_DIVISION	45	0.342079	1.62794	0.00900901	0.0331342
GO_REGULATION_OF_PH	102	0.274124	1.62592	0	0.0335156
GO_POSITIVE_REGULATION_OF_SODIUM_ION_TRANSMEMBRANE_TRANSPORTER_ACTIVITY	16	0.439802	1.62583	0.0321429	0.0335017
GO_NUCLEOSIDE_BISPHOSPHATE_METABOLIC_PROCESS	131	0.262276	1.62574	0	0.0335116
GO_CYTOPLASMIC_SEQUESTERING_OF_PROTEIN	23	0.396689	1.62547	0.0207612	0.0335411
GO_REGULATION_OF_CALCIUM_ION_DEPENDENT_EXOCYTOSIS	41	0.338752	1.62544	0.0122951	0.0335246
GO_MYOBLAST_FUSION	40	0.342184	1.62459	0.0160643	0.0336957
GO_DEFINITIVE_HEMOPOIESIS	21	0.418042	1.62448	0.00729927	0.0337062
GO_HEPATICOBILIARY_SYSTEM_DEVELOPMENT	144	0.26439	1.62348	0	0.0338839
GO_INSULIN_LIKE_GROWTH_FACTOR_RECEPTOR_SIGNALING_PATHWAY	35	0.364488	1.62313	0.0142349	0.0339372
GO_MOLTING_CYCLE	110	0.280389	1.62301	0	0.0339375
GO_MYELOID_CELL_HOMEOSTASIS	150	0.260038	1.62235	0	0.034048
GO_POSITIVE_REGULATION_OF_NUCLEOTIDE_METABOLIC_PROCESS	45	0.337788	1.62213	0.0173913	0.0340746
GO_CELLULAR_RESPONSE_TO_LIGHT_STIMULUS	123	0.274581	1.62187	0	0.0340966
GO_OOGENESIS	82	0.296624	1.62184	0.00555556	0.0340774
GO_CELLULAR_PROCESS_INVOLVED_IN_REPRODUCTION_IN_MULTICELLULAR_ORGANISM	350	0.234521	1.62111	0	0.034195
GO_NEGATIVE_REGULATION_OF_TRANSPORT	489	0.221578	1.62062	0	0.0342831
GO_REGULATION_OF_HISTONE_H3_K9_METHYLATION	22	0.40075	1.61985	0.025641	0.0344383
GO_REGULATION_OF_FILOPODIUM_ASSEMBLY	43	0.334087	1.61981	0	0.0344164
GO_RECEPTOR_METABOLIC_PROCESS	192	0.250249	1.61894	0	0.0346167
GO_NEGATIVE_REGULATION_OF_ASTROCYTE_DIFFERENTIATION	15	0.458331	1.61832	0.0243902	0.0347344
GO_APPENDAGE_DEVELOPMENT	176	0.253324	1.61804	0	0.0347559
GO_AXONEME_ASSEMBLY	61	0.304361	1.61733	0.00478469	0.0349154
GO_POSITIVE_REGULATION_OF_CALCIUM_ION_TRANSPORT_INTO_CYTOSOL	54	0.325586	1.61706	0.005	0.0349475
GO_TISSUE_MIGRATION	362	0.239535	1.61659	0	0.0350297
GO_POSITIVE_REGULATION_OF_TELOMERE_CAPPING	17	0.442572	1.6164	0.0226537	0.0350531
GO_SENSORY_SYSTEM_DEVELOPMENT	391	0.225841	1.61634	0	0.0350502
GO_POSITIVE_REGULATION_OF_TRANSMEMBRANE_RECEPTOR_PROTEIN_SERINE_THREONINE_KINASE_SIGNALING_PATHWAY	108	0.277749	1.61596	0	0.0350978
GO_REGULATION_OF_INTRINSIC_APOPTOTIC_SIGNALING_PATHWAY_IN_RESPONSE_TO_DNA_DAMAGE	37	0.346464	1.61581	0.028	0.0350994
GO_POSTSYNAPSE_ORGANIZATION	171	0.256748	1.61543	0	0.0351532
GO_CELLULAR_RESPONSE_TO_LEPTIN_STIMULUS	19	0.42458	1.6153	0.0449438	0.0351617
GO_RESPONSE_TO_ISCHEMIA	53	0.317137	1.6153	0.00492611	0.0351372
GO_RESPONSE_TO_ALCOHOL	234	0.246141	1.61524	0	0.0351249
GO_TRANSCRIPTION_ELONGATION_FROM_RNA_POLYMERASE_II_PROMOTER	79	0.288224	1.61495	0.00617284	0.0351456
GO_CALCIUM_ION_IMPORT	80	0.288076	1.61472	0	0.0351657
GO_RAC_PROTEIN_SIGNAL_TRANSDUCTION	37	0.346516	1.61401	0.004	0.0352737
GO_GERM_CELL_DEVELOPMENT	253	0.241895	1.61374	0	0.0353155
GO_REGULATION_OF_INTRINSIC_APOPTOTIC_SIGNALING_PATHWAY_IN_RESPONSE_TO_DNA_DAMAGE_BY_P53_CLASS_MEDIATOR	17	0.437857	1.61334	0.0369128	0.0353875
GO_ALCOHOL_METABOLIC_PROCESS	376	0.230364	1.61329	0	0.0353864
GO_RESPONSE_TO_TUMOR_CELL	25	0.391362	1.61325	0.0257353	0.0353642
GO_PROTEIN_QUALITY_CONTROL_FOR_MISFOLDED_OR_INCOMPLETELY_SYNTHESIZED_PROTEINS	28	0.372496	1.61241	0.00757576	0.0355308
GO_REGULATION_OF_SYNAPTIC_VESICLE_ENDOCYTOSIS	17	0.438546	1.61176	0.0186567	0.0356191
GO_OOCYTE_MATURATION	24	0.395219	1.61142	0.0253623	0.0356824
GO_VASCULAR_ASSOCIATED_SMOOTH_MUSCLE_CELL_DIFFERENTIATION	37	0.350347	1.61136	0.00380228	0.0356742
GO_METENCEPHALON_DEVELOPMENT	110	0.27624	1.61127	0	0.0356853
GO_RECEPTOR_INTERNALIZATION	113	0.279192	1.61119	0	0.0356817
GO_NEGATIVE_REGULATION_OF_TRANSMEMBRANE_TRANSPORT	124	0.272183	1.61103	0	0.0356894
GO_NEGATIVE_REGULATION_OF_CALCIUM_ION_TRANSPORT	61	0.307504	1.61011	0.00438597	0.0358694
GO_TRNA_PROCESSING	121	0.268325	1.60992	0	0.0358868
GO_NEUROTROPHIN_SIGNALING_PATHWAY	39	0.349412	1.6089	0.0222222	0.036109
GO_NEURON_DEATH	352	0.231725	1.60838	0	0.0362101
GO_ORGANIC_HYDROXY_COMPOUND_CATABOLIC_PROCESS	74	0.296133	1.60806	0.00534759	0.0362528
GO_CELL_DEATH_IN_RESPONSE_TO_OXIDATIVE_STRESS	94	0.279524	1.60802	0.00578035	0.036235
GO_CELLULAR_PROTEIN_CONTAINING_COMPLEX_LOCALIZATION	23	0.398258	1.60722	0.0153257	0.0363928
GO_PLATELET_DERIVED_GROWTH_FACTOR_RECEPTOR_SIGNALING_PATHWAY	59	0.311565	1.60714	0.0146341	0.0363794
GO_NEGATIVE_REGULATION_OF_GLUCOSE_IMPORT	15	0.451361	1.60697	0.0305085	0.0363874
GO_NITRIC_OXIDE_SYNTHASE_BIOSYNTHETIC_PROCESS	19	0.428936	1.60673	0.0218978	0.0364183
GO_EXTRACELLULAR_MATRIX_ASSEMBLY	44	0.331759	1.60672	0.0194175	0.0363957
GO_POSITIVE_REGULATION_OF_ATP_METABOLIC_PROCESS	46	0.334689	1.60624	0.0123967	0.0365014
GO_AMYLOID_PRECURSOR_PROTEIN_BIOSYNTHETIC_PROCESS	18	0.443451	1.60604	0.0260586	0.0365274
GO_SYNAPTIC_TRANSMISSION_GABAERGIC	47	0.329059	1.60584	0.018018	0.0365602
GO_INOSITOL_PHOSPHATE_MEDIATED_SIGNALING	55	0.316892	1.60442	0.00909091	0.036864
GO_MITOCHONDRIAL_ELECTRON_TRANSPORT_UBIQUINOL_TO_CYTOCHROME_C	15	0.43886	1.60337	0.0338983	0.0371279
GO_REGULATION_OF_RESPONSE_TO_OXIDATIVE_STRESS	96	0.275427	1.60323	0.00617284	0.0371532
GO_REGULATION_OF_SMOOTHENED_SIGNALING_PATHWAY	82	0.290388	1.60028	0	0.0377878
GO_POSITIVE_REGULATION_OF_IMMUNOGLOBULIN_PRODUCTION	39	0.340679	1.6001	0.019685	0.0377762
GO_ATRIOVENTRICULAR_VALVE_DEVELOPMENT	25	0.391938	1.59977	0.021978	0.0378108
GO_POSITIVE_REGULATION_OF_VIRAL_GENOME_REPLICATION	36	0.341436	1.59957	0.015444	0.0378473
GO_REGULATION_OF_REPRODUCTIVE_PROCESS	165	0.252365	1.59931	0	0.03788
GO_PURINE_NUCLEOSIDE_TRIPHOSPHATE_METABOLIC_PROCESS	65	0.301266	1.59863	0.011236	0.0379977
GO_CELLULAR_RESPONSE_TO_PROSTAGLANDIN_E_STIMULUS	16	0.429327	1.59853	0.03	0.0380025
GO_LIPID_LOCALIZATION	424	0.229363	1.59846	0	0.0379952
GO_DOPAMINE_METABOLIC_PROCESS	39	0.349368	1.59795	0.0113208	0.038076
GO_REGULATION_OF_NERVOUS_SYSTEM_PROCESS	143	0.258027	1.59725	0	0.0382321
GO_NEGATIVE_REGULATION_OF_MACROPHAGE_ACTIVATION	16	0.436774	1.59666	0.0264026	0.0383811
GO_THIOESTER_BIOSYNTHETIC_PROCESS	50	0.319626	1.59665	0.0135747	0.0383552
GO_REACTIVE_OXYGEN_SPECIES_BIOSYNTHETIC_PROCESS	122	0.265936	1.59571	0	0.0385525
GO_MITOCHONDRIAL_RNA_PROCESSING	16	0.44693	1.59527	0.0469314	0.0386444
GO_PIGMENTATION	97	0.286565	1.59525	0.0125786	0.0386231
GO_PHOSPHATIDYLETHANOLAMINE_ACYL_CHAIN_REMODELING	23	0.387455	1.59318	0.0301887	0.0390826
GO_MAMMARY_GLAND_ALVEOLUS_DEVELOPMENT	19	0.421408	1.59305	0.0214286	0.039084
GO_REGULATION_OF_POTASSIUM_ION_TRANSMEMBRANE_TRANSPORTER_ACTIVITY	64	0.307885	1.59297	0.00904977	0.039076
GO_BLASTOCYST_GROWTH	20	0.419466	1.59179	0.0380228	0.0393501
GO_PURINE_NUCLEOSIDE_METABOLIC_PROCESS	58	0.313359	1.59143	0.0144231	0.0394242
GO_FAT_CELL_DIFFERENTIATION	229	0.244423	1.59039	0.0113636	0.0396446
GO_EXECUTION_PHASE_OF_APOPTOSIS	94	0.284525	1.59006	0	0.0397042
GO_NEGATIVE_REGULATION_OF_RNA_CATABOLIC_PROCESS	59	0.310043	1.59	0.00966184	0.0396936
GO_REGULATION_OF_DEFENSE_RESPONSE_TO_VIRUS	71	0.294702	1.58985	0.00540541	0.0396988
GO_HEART_MORPHOGENESIS	252	0.240258	1.58971	0	0.0397039
GO_REGULATION_OF_WATER_LOSS_VIA_SKIN	28	0.3638	1.58926	0.0196078	0.0397933
GO_MYELIN_MAINTENANCE	18	0.419585	1.58852	0.0487013	0.0399222
GO_MEMBRANE_BIOGENESIS	44	0.333281	1.5883	0.0285714	0.0399455
GO_RRNA_CATABOLIC_PROCESS	20	0.400372	1.58819	0.0318021	0.0399393
GO_CELLULAR_MONOVALENT_INORGANIC_CATION_HOMEOSTASIS	113	0.27077	1.58768	0.00662252	0.0400607
GO_NEGATIVE_REGULATION_OF_SIGNAL_TRANSDUCTION_BY_P53_CLASS_MEDIATOR	29	0.37401	1.58745	0.00746269	0.0400926
GO_NUCLEOSIDE_PHOSPHATE_CATABOLIC_PROCESS	71	0.298463	1.58654	0.00471698	0.0403009
GO_RESPONSE_TO_CARBOHYDRATE	226	0.244324	1.5864	0	0.0403194
GO_FATTY_ACID_BIOSYNTHETIC_PROCESS	166	0.2511	1.58627	0.00833333	0.0403358
GO_GLAND_DEVELOPMENT	441	0.231401	1.58589	0	0.0404069
GO_AXIS_SPECIFICATION	87	0.274731	1.58515	0.00588235	0.0405837
GO_NEGATIVE_REGULATION_OF_CHROMATIN_ORGANIZATION	52	0.319462	1.58493	0.0049505	0.0406223
GO_POSITIVE_REGULATION_OF_RESPONSE_TO_ENDOPLASMIC_RETICULUM_STRESS	37	0.335233	1.58462	0.0123457	0.0406726
GO_TERPENOID_BIOSYNTHETIC_PROCESS	15	0.447902	1.58312	0.0437956	0.0409796
GO_REGULATION_OF_AXONOGENESIS	184	0.246393	1.58259	0	0.0410787
GO_NEGATIVE_REGULATION_OF_HYDROLASE_ACTIVITY	457	0.222	1.58249	0	0.0410765
GO_REGULATION_OF_MEIOTIC_CELL_CYCLE	50	0.316136	1.58236	0.00930233	0.0410715
GO_NUCLEOTIDE_TRANSPORT	38	0.343768	1.58212	0.021097	0.0411139
GO_REGULATION_OF_RESPIRATORY_GASEOUS_EXCHANGE	23	0.394641	1.58184	0.0416667	0.0411525
GO_POSITIVE_REGULATION_OF_TRANSCRIPTION_FROM_RNA_POLYMERASE_II_PROMOTER_INVOLVED_IN_CELLULAR_RESPONSE_TO_CHEMICAL_STIMULUS	23	0.38069	1.58156	0.0177936	0.0412045
GO_REGULATION_OF_INTEGRIN_ACTIVATION	15	0.451285	1.5815	0.0436137	0.0411886
GO_RESPONSE_TO_ALKALOID	103	0.275979	1.58138	0	0.0411866
GO_NEGATIVE_REGULATION_OF_ATP_METABOLIC_PROCESS	27	0.38446	1.58103	0.0305677	0.041238
GO_NEGATIVE_REGULATION_OF_BLOOD_PRESSURE	47	0.322196	1.58067	0.00917431	0.0413012
GO_REGULATION_OF_PROTEIN_LOCALIZATION_TO_NUCLEUS	125	0.262547	1.58046	0	0.0413189
GO_GLUTAMATE_SECRETION	44	0.327813	1.57991	0	0.0414197
GO_REGULATION_OF_OXIDATIVE_STRESS_INDUCED_INTRINSIC_APOPTOTIC_SIGNALING_PATHWAY	26	0.383623	1.57969	0.0378788	0.0414419
GO_EMBRYONIC_HEART_TUBE_MORPHOGENESIS	70	0.297985	1.57966	0	0.041419
GO_NEGATIVE_REGULATION_OF_OXIDOREDUCTASE_ACTIVITY	39	0.344696	1.57963	0.0278884	0.041394
GO_DEVELOPMENT_OF_PRIMARY_SEXUAL_CHARACTERISTICS	226	0.239172	1.57786	0	0.0417997
GO_EXTRACELLULAR_TRANSPORT	31	0.35641	1.57781	0.0193798	0.0417927
GO_NEGATIVE_REGULATION_OF_TELOMERE_MAINTENANCE_VIA_TELOMERASE	18	0.418659	1.57754	0.024911	0.0418164
GO_HEAT_GENERATION	17	0.439568	1.57737	0.0366667	0.041829
GO_REGULATION_OF_CELLULAR_AMIDE_METABOLIC_PROCESS	493	0.224816	1.57591	0	0.0422094
GO_NUCLEOBASE_CONTAINING_SMALL_MOLECULE_BIOSYNTHETIC_PROCESS	102	0.269618	1.57567	0.00719425	0.0422304
GO_TUMOR_NECROSIS_FACTOR_SECRETION	47	0.320884	1.57522	0.0187793	0.0423212
GO_POSITIVE_REGULATION_OF_MUSCLE_CELL_DIFFERENTIATION	105	0.262448	1.57467	0.00666667	0.042438
GO_POSITIVE_REGULATION_OF_NITRIC_OXIDE_SYNTHASE_BIOSYNTHETIC_PROCESS	16	0.446804	1.57397	0.029703	0.0425905
GO_MELANOCYTE_DIFFERENTIATION	25	0.393548	1.57375	0.0158103	0.0426088
GO_REGULATION_OF_EPIDERMIS_DEVELOPMENT	87	0.280038	1.57328	0	0.0426726
GO_REGULATION_OF_BICELLULAR_TIGHT_JUNCTION_ASSEMBLY	23	0.38948	1.57315	0.0313589	0.0426884
GO_TRABECULA_FORMATION	25	0.375665	1.57281	0.0295203	0.0427652
GO_DIACYLGLYCEROL_METABOLIC_PROCESS	24	0.389163	1.5723	0.0344828	0.042902
GO_CELLULAR_RESPONSE_TO_ATP	18	0.429343	1.57174	0.057971	0.0429914
GO_PYRIDINE_CONTAINING_COMPOUND_METABOLIC_PROCESS	39	0.338859	1.57172	0.0200803	0.0429657
GO_CLATHRIN_DEPENDENT_ENDOCYTOSIS	45	0.322353	1.57125	0.00406504	0.0430921
GO_NEGATIVE_REGULATION_OF_BIOMINERALIZATION	27	0.368784	1.5699	0.0304054	0.0434201
GO_SKIN_EPIDERMIS_DEVELOPMENT	90	0.293174	1.56949	0	0.0434686
GO_MALE_SEX_DIFFERENTIATION	161	0.25313	1.56853	0	0.0437405
GO_NEGATIVE_REGULATION_OF_ION_TRANSPORT	152	0.249365	1.56797	0	0.0438512
GO_REGULATION_OF_LIPID_STORAGE	51	0.319221	1.5679	0.00452489	0.0438428
GO_CELLULAR_MODIFIED_AMINO_ACID_METABOLIC_PROCESS	184	0.247105	1.56744	0	0.0439266
GO_NEGATIVE_REGULATION_OF_ION_TRANSMEMBRANE_TRANSPORT	100	0.270194	1.56548	0.00666667	0.044358
GO_LOCOMOTORY_BEHAVIOR	193	0.248043	1.56511	0	0.044461
GO_POSITIVE_REGULATION_OF_SUBSTRATE_ADHESION_DEPENDENT_CELL_SPREADING	37	0.342158	1.5629	0.0198413	0.0450458
GO_REGULATION_OF_HEART_GROWTH	86	0.279572	1.56284	0.00625	0.045037
GO_LONG_CHAIN_FATTY_ACID_METABOLIC_PROCESS	112	0.271848	1.56257	0.00613497	0.045085
GO_CELL_JUNCTION_MAINTENANCE	30	0.354955	1.56163	0.036	0.0452917
GO_RESPONSE_TO_EPIDERMAL_GROWTH_FACTOR	45	0.317976	1.56111	0.0125	0.0454183
GO_APPENDAGE_MORPHOGENESIS	145	0.253821	1.55911	0	0.0458907
GO_CARDIAC_CHAMBER_DEVELOPMENT	169	0.251151	1.55833	0	0.0460896
GO_EMBRYONIC_HEART_TUBE_DEVELOPMENT	80	0.286515	1.55815	0	0.0461123
GO_POSITIVE_REGULATION_OF_MEIOTIC_CELL_CYCLE	23	0.382478	1.55795	0.0307692	0.04615
GO_BASEMENT_MEMBRANE_ASSEMBLY	15	0.448798	1.55775	0.0469799	0.046227
GO_GLYCOSYL_COMPOUND_METABOLIC_PROCESS	124	0.265309	1.55717	0	0.0463575
GO_HOMOPHILIC_CELL_ADHESION_VIA_PLASMA_MEMBRANE_ADHESION_MOLECULES	164	0.251863	1.55649	0	0.0464854
GO_POSITIVE_REGULATION_OF_CANONICAL_WNT_SIGNALING_PATHWAY	149	0.254182	1.55617	0.00699301	0.0465586
GO_REGULATION_OF_PROTEIN_LOCALIZATION_TO_PLASMA_MEMBRANE	100	0.261285	1.55605	0	0.046566
GO_CELL_DIFFERENTIATION_IN_HINDBRAIN	22	0.404859	1.55523	0.0451128	0.0467633
GO_CORONARY_VASCULATURE_DEVELOPMENT	49	0.311404	1.55443	0.00429185	0.046966
GO_RESPONSE_TO_DOPAMINE	87	0.279697	1.55399	0.00574713	0.0470728
GO_RENAL_WATER_HOMEOSTASIS	37	0.330093	1.5537	0.0199203	0.0471191
GO_NEGATIVE_REGULATION_OF_LIPID_LOCALIZATION	63	0.302318	1.55367	0.0147783	0.0470934
GO_RESPONSE_TO_TESTOSTERONE	41	0.33241	1.55341	0.016	0.0471545
GO_NEGATIVE_REGULATION_OF_APOPTOTIC_SIGNALING_PATHWAY	228	0.238646	1.55164	0	0.0476508
GO_ACTIVATION_OF_JUN_KINASE_ACTIVITY	37	0.340143	1.55053	0.0196078	0.047961
GO_TRNA_METABOLIC_PROCESS	161	0.248078	1.55009	0	0.0480305
GO_SEROTONIN_TRANSPORT	21	0.397156	1.54962	0.0332103	0.048128
GO_POSITIVE_REGULATION_OF_VIRAL_LIFE_CYCLE	60	0.294936	1.54871	0.0187793	0.0483586
GO_REGULATION_OF_MEMBRANE_LIPID_DISTRIBUTION	50	0.314445	1.54712	0.0150754	0.0487487
GO_PEPTIDYL_GLUTAMIC_ACID_MODIFICATION	30	0.358446	1.54543	0.0273438	0.0492964
GO_POSITIVE_REGULATION_OF_CYTOKINE_PRODUCTION_INVOLVED_IN_INFLAMMATORY_RESPONSE	22	0.389174	1.5454	0.0460993	0.0492737
GO_LIPID_TRANSLOCATION	44	0.324287	1.54529	0.0326531	0.0492702
GO_CYTOPLASMIC_PATTERN_RECOGNITION_RECEPTOR_SIGNALING_PATHWAY	63	0.297743	1.54456	0.00966184	0.0494565
GO_POSITIVE_REGULATION_OF_GLYCOPROTEIN_BIOSYNTHETIC_PROCESS	22	0.396881	1.54415	0.046875	0.0495516
GO_POSITIVE_REGULATION_OF_GENE_EXPRESSION_EPIGENETIC	48	0.315625	1.54391	0.0225225	0.049591
GO_DIVALENT_INORGANIC_CATION_HOMEOSTASIS	500	0.213831	1.54369	0	0.0496179
GO_RRNA_METHYLATION	24	0.373713	1.54364	0.020339	0.0496014
GO_REGULATION_OF_EPIDERMAL_CELL_DIFFERENTIATION	62	0.290319	1.54342	0.0206186	0.0496563
GO_HEART_VALVE_DEVELOPMENT	60	0.297333	1.5432	0.0139535	0.0496979
HALLMARK_E2F_TARGETS	195	0.569569	3.72259	0	0
HALLMARK_MITOTIC_SPINDLE	198	0.543756	3.51862	0	0
HALLMARK_MYOGENESIS	198	0.539714	3.39999	0	0
HALLMARK_G2M_CHECKPOINT	190	0.463653	2.92107	0	0
HALLMARK_INTERFERON_ALPHA_RESPONSE	95	0.490139	2.7036	0	0
HALLMARK_HEME_METABOLISM	194	0.379259	2.4795	0	0
HALLMARK_APICAL_JUNCTION	194	0.365556	2.3792	0	0
HALLMARK_ADIPOGENESIS	192	0.348254	2.22776	0	0
HALLMARK_ESTROGEN_RESPONSE_LATE	196	0.348523	2.21101	0	0
HALLMARK_FATTY_ACID_METABOLISM	156	0.354118	2.17828	0	0
HALLMARK_BILE_ACID_METABOLISM	112	0.359687	2.09626	0	0
HALLMARK_UV_RESPONSE_UP	154	0.321679	2.05378	0	0
HALLMARK_UV_RESPONSE_DN	138	0.334957	2.02046	0	0
HALLMARK_OXIDATIVE_PHOSPHORYLATION	184	0.304747	1.97486	0	0.000333333
HALLMARK_ESTROGEN_RESPONSE_EARLY	195	0.309745	1.93898	0	0.000577778
HALLMARK_KRAS_SIGNALING_DN	194	0.30118	1.9147	0	0.000541667
HALLMARK_PEROXISOME	104	0.316147	1.88479	0	0.000509804
HALLMARK_INTERFERON_GAMMA_RESPONSE	198	0.291138	1.854	0	0.000654321
HALLMARK_PI3K_AKT_MTOR_SIGNALING	104	0.299755	1.7116	0	0.00229771
HALLMARK_REACTIVE_OXYGEN_SPECIES_PATHWAY	47	0.336205	1.65688	0.00862069	0.00387449
HALLMARK_APOPTOSIS	159	0.260597	1.61877	0	0.00491963
HALLMARK_DNA_REPAIR	147	0.235432	1.4665	0	0.0138122
HALLMARK_ANDROGEN_RESPONSE	96	0.24994	1.44927	0.00617284	0.0164389
HALLMARK_P53_PATHWAY	193	0.226194	1.43805	0	0.01811
HALLMARK_HEDGEHOG_SIGNALING	35	0.313236	1.39553	0.0595238	0.0274899
HALLMARK_SPERMATOGENESIS	133	0.224363	1.35817	0.0220588	0.0372046

## Sheet: Table S4
Table S4: Enriched pathways in m6A cluster B
NAME	SIZE	ES	NES	NOM p-val	FDR q-val
GO_SENSORY_PERCEPTION_OF_SMELL	446	-0.53921	-3.0013	0	0
GO_PROTEIN_N_LINKED_GLYCOSYLATION	73	-0.530251	-2.34164	0	0.00073092
GO_COTRANSLATIONAL_PROTEIN_TARGETING_TO_MEMBRANE	102	-0.49541	-2.34051	0	0.00048728
GO_COLLAGEN_FIBRIL_ORGANIZATION	55	-0.510074	-2.16593	0	0.00264375
GO_ESTABLISHMENT_OF_PROTEIN_LOCALIZATION_TO_ENDOPLASMIC_RETICULUM	115	-0.446363	-2.16525	0	0.002115
GO_PROTEIN_HYDROXYLATION	25	-0.61951	-2.15965	0	0.0018846
GO_COLLAGEN_METABOLIC_PROCESS	110	-0.451583	-2.15583	0	0.00182453
GO_PEPTIDYL_ASPARAGINE_MODIFICATION	31	-0.578505	-2.15008	0	0.00182418
GO_IRE1_MEDIATED_UNFOLDED_PROTEIN_RESPONSE	65	-0.489886	-2.11749	0	0.00287864
GO_PROTEIN_LOCALIZATION_TO_ENDOPLASMIC_RETICULUM	142	-0.426819	-2.11474	0	0.00266353
GO_ENDOPLASMIC_RETICULUM_UNFOLDED_PROTEIN_RESPONSE	120	-0.430412	-2.0825	0	0.00391387
GO_OLIGOSACCHARIDE_LIPID_INTERMEDIATE_BIOSYNTHETIC_PROCESS	21	-0.61184	-2.04048	0	0.00656407
GO_RETROGRADE_VESICLE_MEDIATED_TRANSPORT_GOLGI_TO_ENDOPLASMIC_RETICULUM	85	-0.426306	-1.97521	0	0.0153389
GO_NUCLEOTIDE_SUGAR_BIOSYNTHETIC_PROCESS	22	-0.575102	-1.96284	0	0.01661
GO_COLLAGEN_BIOSYNTHETIC_PROCESS	52	-0.465217	-1.94595	0	0.0189313
GO_PEPTIDYL_PROLINE_MODIFICATION	55	-0.464621	-1.92752	0	0.0229359
GO_CELLULAR_RESPONSE_TO_TOPOLOGICALLY_INCORRECT_PROTEIN	159	-0.380615	-1.90926	0	0.0267566
GO_COLLAGEN_CATABOLIC_PROCESS	45	-0.47318	-1.89924	0	0.0288144
GO_MEMBRANE_DISASSEMBLY	16	-0.597776	-1.88581	0.00285307	0.0320369
GO_RESPONSE_TO_ENDOPLASMIC_RETICULUM_STRESS	281	-0.350249	-1.87862	0	0.0337333
GO_ZINC_ION_TRANSPORT	27	-0.510812	-1.83567	0	0.0538021
HALLMARK_EPITHELIAL_MESENCHYMAL_TRANSITION	197	-0.393967	-2.03258	0	0.000564103
HALLMARK_MTORC1_SIGNALING	195	-0.356578	-1.83508	0	0.00304851
HALLMARK_MYC_TARGETS_V2	58	-0.426606	-1.82811	0	0.00238234
HALLMARK_UNFOLDED_PROTEIN_RESPONSE	107	-0.382012	-1.80897	0	0.00191176
HALLMARK_TGF_BETA_SIGNALING	54	-0.409086	-1.73645	0.00392157	0.00306412
HALLMARK_NOTCH_SIGNALING	32	-0.392583	-1.46841	0.0430108	0.0546946
HALLMARK_GLYCOLYSIS	197	-0.283157	-1.4548	0.00780379	0.0546961
HALLMARK_ANGIOGENESIS	36	-0.370325	-1.42229	0.0540897	0.0656891
HALLMARK_XENOBIOTIC_METABOLISM	197	-0.25011	-1.30093	0.0490524	0.172639
HALLMARK_INFLAMMATORY_RESPONSE	198	-0.249735	-1.29751	0.0536105	0.160001
HALLMARK_HYPOXIA	191	-0.243836	-1.26248	0.0786517	0.19404
HALLMARK_PROTEIN_SECRETION	95	-0.26165	-1.23648	0.125882	0.21799
HALLMARK_KRAS_SIGNALING_UP	194	-0.234817	-1.22478	0.114537	0.22033
HALLMARK_TNFA_SIGNALING_VIA_NFKB	198	-0.220822	-1.14888	0.214208	0.346081
HALLMARK_PANCREAS_BETA_CELLS	40	-0.283676	-1.12508	0.287979	0.374093
HALLMARK_COMPLEMENT	200	-0.214888	-1.10893	0.266594	0.385557
HALLMARK_WNT_BETA_CATENIN_SIGNALING	42	-0.274621	-1.10514	0.322454	0.369723
HALLMARK_IL2_STAT5_SIGNALING	195	-0.21049	-1.09902	0.278889	0.36029
HALLMARK_MYC_TARGETS_V1	194	-0.210008	-1.08278	0.301246	0.373038
HALLMARK_ALLOGRAFT_REJECTION	195	-0.205898	-1.07057	0.328228	0.37745
HALLMARK_APICAL_SURFACE	43	-0.258109	-1.03096	0.437179	0.434061
HALLMARK_IL6_JAK_STAT3_SIGNALING	87	-0.211011	-0.966486	0.518518	0.539028

## Sheet: Table S5
Table S5: Full list of 328 DEGs between m6A cluster A and B
	logFC	P.Value	adj.P.Val
IGF2BP2	-3.03067	2.35e-92	1.37e-87
LUM	-2.0101	2.59e-08	9.31e-07
TMEM119	-1.95392	2.04e-15	7.02e-13
DCN	-1.90763	1.46e-08	5.74e-07
ANPEP	-1.89261	2.26e-14	5.46e-12
CPXM1	-1.8819	1.35e-09	7.53e-08
MMP2	-1.87201	3.4e-13	5.69e-11
CCND1	-1.81948	4.57e-19	5.68e-16
PYCR1	-1.80581	2e-20	5.3e-17
PCOLCE	-1.72198	1.22e-14	3.19e-12
PDPN	-1.70532	7.57e-11	6.08e-09
CREB3L1	-1.7029	4.64e-16	1.92e-13
PTX3	-1.70175	9.29e-10	5.46e-08
DKK1	-1.62459	1.21e-09	6.85e-08
RCN3	-1.58329	1.1e-12	1.59e-10
UCHL1	-1.55239	5.87e-10	3.67e-08
MME	-1.53772	3.67e-12	4.47e-10
SERPINE1	-1.52837	4.69e-09	2.2e-07
SRPX2	-1.5086	1.26e-12	1.79e-10
CCND2	-1.5054	1.15e-12	1.64e-10
MXRA5	-1.45687	3.81e-08	1.3e-06
FSCN1	-1.44702	6.19e-17	3.84e-14
CD248	-1.43341	3.32e-07	8.51e-06
ARL4C	-1.43298	9.32e-13	1.39e-10
FOSL1	-1.42427	1.06e-10	8.21e-09
HMGA1	-1.40229	2.99e-12	3.74e-10
HMGA2	-1.39319	5.53e-27	1.08e-22
MEG3	-1.38548	3.06e-08	1.07e-06
SERPINE2	-1.38248	7.86e-12	8.69e-10
PDGFRA	-1.37764	1.75e-10	1.26e-08
MFAP2	-1.3458	2.28e-12	2.97e-10
LRRC15	-1.34327	5.45e-07	1.31e-05
MDFI	-1.34157	1.52e-07	4.32e-06
PAPSS2	-1.33406	1.97e-15	6.79e-13
POSTN	-1.33261	8.67e-05	0.000948274
OAF	-1.32604	7.37e-13	1.12e-10
SEMA7A	-1.32528	1.08e-11	1.14e-09
ADAMTS2	-1.32465	8.4e-11	6.68e-09
CDK4	-1.31804	3.45e-10	2.3e-08
METTL1	-1.31548	1.04e-12	1.53e-10
TNFAIP6	-1.31425	4.55e-08	1.52e-06
COL1A1	-1.29719	1.77e-07	4.94e-06
MMP1	-1.28603	8.45e-07	1.89e-05
PTGES	-1.28393	2.47e-06	4.75e-05
COL11A1	-1.24878	5.16e-06	8.88e-05
PLTP	-1.24757	3.28e-07	8.43e-06
SPP1	-1.23901	1.47e-05	0.000214023
WNT5B	-1.22153	8.9e-12	9.69e-10
GOLM1	-1.22102	5.8e-15	1.64e-12
SERINC2	-1.22051	2.38e-12	3.06e-10
MXRA8	-1.21797	8.67e-08	2.64e-06
CLMP	-1.21788	2.99e-11	2.72e-09
SERPINF1	-1.21662	5.76e-07	1.37e-05
MARCO	-1.21491	6.51e-06	0.000107898
TWIST2	-1.21224	1.13e-08	4.63e-07
METRNL	-1.21068	5.82e-10	3.64e-08
PLAUR	-1.21045	4.07e-10	2.66e-08
LAMA2	-1.19694	1.48e-08	5.8e-07
CXCL14	-1.19533	7.51e-05	0.000841628
CTHRC1	-1.19257	3.21e-07	8.27e-06
COL5A1	-1.19101	8.56e-09	3.68e-07
LOX	-1.19008	1.1e-09	6.31e-08
ALPL	-1.18182	7.24e-06	0.000118241
FNDC4	-1.17026	4.42e-13	7.11e-11
TSPAN31	-1.16917	3.66e-09	1.78e-07
COLEC12	-1.16733	1.29e-11	1.34e-09
RUNX2	-1.16314	2.23e-12	2.92e-10
MMP13	-1.15401	4.31e-05	0.000530315
S100A9	-1.15374	9.52e-06	0.000148717
KDELR3	-1.1508	1.69e-13	3.04e-11
FJX1	-1.14927	2.31e-15	7.71e-13
SIX2	-1.14699	7.69e-07	1.75e-05
CFH	-1.14582	2.21e-09	1.15e-07
EMP1	-1.14463	4.77e-12	5.58e-10
FCGBP	-1.12924	7.73e-08	2.4e-06
DLK1	-1.12884	0.000788276	0.0060617
FAM171A1	-1.11631	5.02e-16	2.03e-13
PLAC9	-1.10946	2.88e-05	0.000377663
FBLN2	-1.10459	0.000137692	0.00140104
MDM2	-1.10281	3.78e-07	9.51e-06
TSKU	-1.10169	3.35e-13	5.63e-11
CLEC11A	-1.10079	3.26e-07	8.39e-06
CDK6	-1.09925	2.25e-17	1.59e-14
TTYH3	-1.08317	4.22e-16	1.79e-13
CHPF	-1.07626	1.35e-14	3.51e-12
CDC42EP5	-1.07414	3.59e-09	1.75e-07
ADAM12	-1.06798	9.95e-08	2.98e-06
S100A4	-1.05894	0.000143171	0.00144921
MRC2	-1.05351	3.84e-08	1.31e-06
LTBP2	-1.05069	2.08e-08	7.74e-07
TENM3	-1.03385	2.34e-09	1.21e-07
ANGPTL4	-1.02502	5.38e-06	9.21e-05
FZD2	-1.01991	1.82e-13	3.26e-11
COL13A1	-1.01617	4.74e-12	5.56e-10
UNC5B	-1.01296	1.61e-10	1.18e-08
SCD	-1.0067	1e-09	5.83e-08
DAB2	-1.00652	3.12e-09	1.55e-07
GJB2	-1.00506	8.08e-06	0.000129199
TGFBI	-1.0019	1.04e-05	0.000159738
ETV5	-1.00181	4.21e-16	1.79e-13
VSIG4	-1.00124	9.3e-06	0.000145712
DDIT4L	1.00122	6.18e-09	2.79e-07
PPAP2A	1.0031	2.18e-13	3.84e-11
LEFTY2	1.00558	1.54e-07	4.36e-06
SLC47A1	1.00652	6.9e-13	1.07e-10
FNBP1	1.00663	5.29e-18	4.29e-15
TACC2	1.00761	5.67e-18	4.54e-15
MAPK4	1.00875	3.85e-13	6.32e-11
LDB3	1.0089	5.5e-12	6.31e-10
SETMAR	1.00965	1.51e-18	1.52e-15
RSPO3	1.01646	8.2e-06	0.000130865
PRRT2	1.01821	3.99e-14	8.82e-12
SPECC1	1.01822	3.46e-11	3.08e-09
CBLN1	1.02006	2e-05	0.000278435
SLC22A3	1.02066	2.77e-06	5.22e-05
PPP1R3B	1.02247	5.09e-11	4.28e-09
NT5M	1.02287	1.45e-12	2e-10
DMPK	1.02346	3.54e-15	1.11e-12
FAXDC2	1.02454	2.04e-13	3.6e-11
WFDC1	1.02806	3.31e-09	1.63e-07
MSRB3	1.02855	1.98e-09	1.05e-07
TNFAIP8L3	1.03937	4.48e-06	7.9e-05
REEP2	1.03975	2.04e-09	1.07e-07
COL4A6	1.04085	6.48e-09	2.9e-07
SELENBP1	1.04798	3.16e-09	1.56e-07
IRF6	1.05162	2.46e-11	2.31e-09
SNAP25	1.05189	1.3e-09	7.32e-08
CTXN1	1.052	1.62e-06	3.27e-05
PDE3A	1.05311	1.41e-10	1.05e-08
TJP2	1.05688	3.35e-14	7.62e-12
PDE5A	1.05701	1.18e-11	1.24e-09
PTGES3L	1.0591	1.07e-19	1.91e-16
CBX7	1.062	8.31e-16	3.26e-13
TES	1.06869	1.84e-08	7e-07
P2RX1	1.06925	2.22e-09	1.16e-07
PHKG1	1.07063	1.63e-13	2.94e-11
PPP1R3C	1.07292	2.5e-09	1.28e-07
TEAD3	1.07301	1.33e-15	4.86e-13
PRPS2	1.07689	9.96e-17	5.76e-14
KCNQ4	1.07793	1.66e-16	8.58e-14
SH3BGRL	1.08309	5.96e-20	1.29e-16
PLXNB1	1.08321	8.29e-17	4.89e-14
PDE4D	1.0837	3.81e-17	2.5e-14
FAM46B	1.08389	5.9e-09	2.68e-07
ATP2B4	1.08555	1.19e-15	4.41e-13
GSN	1.09171	4.81e-12	5.62e-10
FABP3	1.09218	6.96e-06	0.000114372
PCDH7	1.10129	5.69e-12	6.48e-10
GIPC3	1.10142	1.21e-10	9.2e-09
SOCS2	1.10242	6.16e-12	6.92e-10
CYFIP2	1.10817	2.29e-09	1.19e-07
C9orf3	1.11036	1.69e-14	4.19e-12
GNAO1	1.11186	2.25e-11	2.13e-09
TPD52L1	1.11286	5.84e-11	4.84e-09
COL14A1	1.11552	8.42e-06	0.000133912
LDOC1	1.11801	4.66e-06	8.16e-05
SORT1	1.12015	1.65e-12	2.24e-10
SCARA3	1.12217	1.37e-09	7.61e-08
TGFB1I1	1.12824	1.62e-14	4.08e-12
DMD	1.1359	2.77e-14	6.46e-12
MPP7	1.13748	1.51e-15	5.41e-13
NXPH3	1.14342	1.55e-16	8.1e-14
COX7A1	1.14353	1.07e-08	4.45e-07
TCF23	1.14539	2.69e-09	1.37e-07
TACR2	1.14772	2.29e-12	2.97e-10
CSDC2	1.14944	1.47e-08	5.8e-07
CX3CL1	1.14951	3.18e-11	2.86e-09
CFL2	1.14977	1.69e-14	4.19e-12
SLC51B	1.15666	8.33e-14	1.65e-11
HSPA2	1.16202	5.2e-09	2.4e-07
ADCY5	1.163	5.3e-09	2.44e-07
KANK1	1.17103	5.29e-16	2.11e-13
NEXN	1.17132	2.47e-10	1.71e-08
DNAJB5	1.17288	6.62e-17	4.02e-14
MORN5	1.17621	1.4e-13	2.59e-11
STAC2	1.18094	3.42e-09	1.68e-07
AR	1.18222	6e-16	2.38e-13
PDLIM5	1.18644	3.89e-15	1.19e-12
CDH3	1.18952	3.88e-08	1.32e-06
TTLL7	1.19049	2.91e-20	7.39e-17
FGF7	1.19462	3.69e-09	1.79e-07
LONRF2	1.19669	9.47e-16	3.64e-13
C8orf88	1.19795	3.08e-12	3.84e-10
CALD1	1.19994	6.45e-14	1.33e-11
LAMA3	1.20347	1.76e-14	4.36e-12
GBP2	1.2035	1.42e-12	1.97e-10
MAOA	1.20672	4.42e-10	2.87e-08
KLHL23	1.21362	1.51e-14	3.85e-12
GNAZ	1.21664	6.21e-13	9.71e-11
MAMDC2	1.21999	1.86e-11	1.81e-09
PALLD	1.22044	4.66e-12	5.51e-10
SH3BGR	1.22154	1.63e-09	8.89e-08
KLHL13	1.22159	3.08e-17	2.07e-14
IGFBP5	1.22309	3.07e-07	7.96e-06
PBX1	1.22911	2.52e-14	6.01e-12
RNF112	1.23846	3.36e-13	5.63e-11
NIPAL4	1.23978	4.92e-15	1.44e-12
ISOC1	1.24036	4.86e-14	1.05e-11
CA3	1.24691	1.78e-07	4.95e-06
LYNX1	1.24899	3.99e-13	6.5e-11
ITGB1BP2	1.25157	3.81e-16	1.7e-13
DSTN	1.25629	3.99e-17	2.59e-14
C15orf52	1.25746	3.81e-15	1.18e-12
TCEAL1	1.25819	1.99e-18	1.97e-15
IL33	1.25971	3.74e-09	1.81e-07
CDKN2A	1.26706	4.98e-08	1.63e-06
ITPR1	1.27066	2.38e-13	4.18e-11
SLFN13	1.27554	4.6e-16	1.92e-13
PI15	1.27609	6.72e-09	2.99e-07
FILIP1	1.28527	1.89e-20	5.27e-17
CAP2	1.28668	2.81e-10	1.93e-08
C8orf22	1.28872	1.94e-11	1.88e-09
CKMT2	1.29103	2.17e-11	2.07e-09
C3orf70	1.29112	1.13e-13	2.14e-11
MUC1	1.29157	8.33e-14	1.65e-11
PLXNA4	1.31033	2.59e-13	4.49e-11
SVIL	1.31284	1.57e-13	2.85e-11
MYOM1	1.32632	1.16e-13	2.18e-11
KANK2	1.32663	1.31e-17	9.84e-15
FILIP1L	1.32664	7.08e-13	1.09e-10
MICAL1	1.32889	2.35e-16	1.14e-13
LIMS2	1.33224	5.22e-14	1.11e-11
RASL11A	1.33864	7.77e-13	1.17e-10
DBNDD2	1.33962	1.37e-24	2e-20
REEP1	1.34091	4.26e-14	9.31e-12
RAB23	1.34107	7.07e-13	1.09e-10
DACT3	1.34779	1.35e-12	1.89e-10
MCAM	1.34965	3.06e-16	1.4e-13
LMO1	1.354	2.52e-12	3.22e-10
GRIK5	1.35619	4.86e-15	1.44e-12
AKAP1	1.35857	5.21e-18	4.29e-15
A2M	1.35941	1.57e-13	2.85e-11
TMEM47	1.35999	6.54e-13	1.02e-10
FAM129A	1.36595	3.1e-12	3.86e-10
NPNT	1.36914	4.29e-11	3.69e-09
LPP	1.38089	1.02e-17	7.85e-15
CKB	1.38157	9.12e-09	3.89e-07
CES1	1.38383	8.14e-06	0.000129969
CHRDL1	1.38482	9.74e-07	2.14e-05
SPARCL1	1.39623	1.5e-11	1.52e-09
IGFBPL1	1.40628	2.72e-14	6.37e-12
PARM1	1.41183	1.72e-11	1.7e-09
RBM38	1.41204	1.08e-19	1.91e-16
SOD3	1.41774	9.3e-10	5.46e-08
HMGN2P19	1.42877	3.16e-15	1.01e-12
WBSCR17	1.44654	2.56e-10	1.77e-08
CAPN6	1.4523	9.44e-06	0.000147687
RASSF3	1.46823	1.73e-17	1.26e-14
SMTN	1.46845	1.28e-19	2.14e-16
RPE65	1.47068	3.5e-14	7.89e-12
NEURL1B	1.49003	1.99e-23	1.6e-19
SLMAP	1.49074	3.22e-19	4.38e-16
C1QL1	1.49201	3.78e-10	2.5e-08
BZRAP1	1.49385	3.06e-21	1.19e-17
HEY2	1.49673	1.43e-17	1.05e-14
HEPH	1.49968	1.61e-12	2.19e-10
RBPMS	1.51863	8.08e-16	3.19e-13
PRELP	1.52916	1.43e-09	7.93e-08
HSD17B6	1.54173	7.96e-14	1.6e-11
MYOC	1.54803	3.63e-08	1.25e-06
TNS1	1.55366	6.62e-20	1.38e-16
FLNA	1.55703	1.15e-16	6.26e-14
HMCN2	1.55746	1.09e-16	6.06e-14
ACTC1	1.56209	9.22e-08	2.79e-06
TPM1	1.56803	8.99e-16	3.48e-13
SLC24A3	1.57495	2.98e-11	2.72e-09
SPEG	1.57646	4.55e-16	1.91e-13
HAND2	1.58171	5.67e-12	6.46e-10
RASD2	1.58712	2.45e-15	8.14e-13
HSPB6	1.61671	7.54e-10	4.58e-08
RBM24	1.61906	8.53e-14	1.68e-11
ACTA1	1.62958	1.75e-06	3.5e-05
CRYAB	1.6405	1.38e-10	1.03e-08
ITGA7	1.67224	2.72e-13	4.67e-11
RAB9B	1.67526	1.86e-23	1.6e-19
GADD45G	1.68359	5.64e-15	1.62e-12
PDLIM3	1.68706	1.39e-11	1.44e-09
C11orf96	1.7097	2.79e-14	6.49e-12
TMOD1	1.71354	5.53e-15	1.59e-12
PLIN4	1.76362	5.28e-15	1.53e-12
HSPB7	1.76813	1.41e-12	1.97e-10
FHL1	1.7737	1.12e-16	6.19e-14
IL17B	1.78457	1.64e-14	4.1e-12
SGCA	1.78842	5.05e-12	5.86e-10
HSPB3	1.81732	5.13e-12	5.94e-10
FBXL22	1.82152	1.88e-21	7.84e-18
ITGA8	1.82197	2.13e-12	2.81e-10
POPDC2	1.82467	2.36e-18	2.3e-15
TSPAN2	1.85095	6.54e-19	7.63e-16
ALDH1B1	1.85988	1.03e-16	5.78e-14
CLU	1.94046	8.19e-14	1.64e-11
KCNH2	1.95209	2.73e-16	1.3e-13
FBXO32	1.95504	3.7e-17	2.46e-14
TCEAL2	1.97057	1.22e-13	2.26e-11
WFDC2	1.97169	4.24e-12	5.07e-10
SYNM	2.00319	8.73e-15	2.37e-12
SORBS1	2.02539	2.32e-16	1.14e-13
MRVI1	2.03092	1.41e-18	1.45e-15
PRUNE2	2.04059	1.42e-18	1.45e-15
AOC3	2.05802	1.86e-16	9.38e-14
TPM2	2.06533	1.67e-12	2.26e-10
MYL9	2.0679	3.86e-15	1.19e-12
PGM5	2.07709	4.67e-16	1.92e-13
HSPB8	2.07799	3.85e-16	1.7e-13
MAOB	2.08077	4.28e-13	6.93e-11
CASQ2	2.09955	2.92e-12	3.67e-10
MYOCD	2.18172	3.43e-18	3.03e-15
CSRP1	2.27053	2.14e-22	1.14e-18
PPP1R14A	2.28201	3.22e-20	7.83e-17
PCP4	2.29783	1.59e-11	1.59e-09
RAMP1	2.33386	2.15e-14	5.23e-12
SBSPON	2.34272	3.09e-19	4.3e-16
KCNMB1	2.45041	1.71e-21	7.69e-18
ASB2	2.47084	9.33e-23	6.05e-19
RASL12	2.56307	9.09e-22	4.42e-18
ACTA2	2.58166	1.41e-19	2.28e-16
JPH2	2.60399	1.2e-20	3.5e-17
PLN	2.60675	1.06e-15	4.02e-13
SYNPO2	2.63049	3.33e-21	1.2e-17
PPP1R12B	2.66929	2.19e-23	1.6e-19
MYLK	2.87529	1.89e-19	2.9e-16
CHRDL2	2.9297	1.08e-20	3.32e-17
TAGLN	3.06585	8.01e-20	1.51e-16
DES	3.15905	1.3e-10	9.75e-09
LMOD1	3.5094	9.66e-24	1.13e-19
CNN1	3.53547	1.98e-19	2.97e-16
ACTG2	3.83402	3.81e-19	4.83e-16
MYH11	4.28832	1.54e-22	9.01e-19

## Sheet: Table S6
Table S6: Functional annotation for 328 DEGs （KEGG）
ID	Description	pvalue	p.adjust	qvalue	geneID	Count
hsa04270	Vascular smooth muscle contraction	9.20653e-07	0.00012695	9.79142e-05	10267/10335/10398/111/3708/3779/4629/4638/4660/59/72/800/94274	13
hsa05414	Dilated cardiomyopathy	1.17004e-06	0.00012695	9.79142e-05	111/1674/1756/3679/3908/5350/6442/70/7168/7169/8516	11
hsa04510	Focal adhesion	1.61352e-05	0.00116711	0.000900175	10398/1277/1288/2316/3679/3908/3909/4638/4660/5156/595/6696/8516/894	14
hsa05410	Hypertrophic cardiomyopathy	3.45919e-05	0.00178146	0.00137401	1674/1756/3679/3908/6442/70/7168/7169/8516	9
hsa05218	Melanoma	4.45366e-05	0.00178146	0.00137401	1019/1021/1029/10912/2252/4193/5156/595	8
hsa04115	p53 signaling pathway	4.9257e-05	0.00178146	0.00137401	1019/1021/1029/10912/4193/5054/595/894	8
hsa05205	Proteoglycans in cancer	8.68299e-05	0.00236805	0.00182643	117581/1277/1634/2316/2535/3708/4060/4193/4313/4660/5329/595/81029	13
hsa05219	Bladder cancer	8.73013e-05	0.00236805	0.00182643	1019/1029/4193/4312/4313/595	6
hsa04512	ECM-receptor interaction	0.000187192	0.00451341	0.00348111	1277/1288/255743/3679/3908/3909/6696/8516	8
hsa04022	cGMP-PKG signaling pathway	0.000221749	0.00481195	0.00371138	10335/10398/111/3708/3779/4638/493/5139/5350/8654/90993	11
hsa00330	Arginine and proline metabolism	0.000301109	0.00587299	0.00452974	1152/1160/219/4128/4129/5831	6
hsa05165	Human papillomavirus infection	0.000324774	0.00587299	0.00452974	1019/1021/1277/1288/23493/2535/3679/3908/3909/4193/595/6696/81029/8516/894/90993	16
hsa05214	Glioma	0.000404827	0.0067575	0.00521194	1019/1021/1029/10912/4193/5156/595	7
hsa04934	Cushing syndrome	0.000507137	0.00744948	0.00574566	1019/1021/1029/111/2535/3708/5087/595/81029/90993	10
hsa03320	PPAR signaling pathway	0.000514941	0.00744948	0.00574566	10580/2170/4312/51129/5360/6319/729359	7
hsa04926	Relaxin signaling pathway	0.000550382	0.00746456	0.00575729	111/1277/1288/2775/4312/4313/4322/59/90993	9
hsa05222	Small cell lung cancer	0.0013822	0.0176433	0.013608	1019/1021/10912/1288/3908/3909/595	7
hsa04151	PI3K-Akt signaling pathway	0.00191299	0.0229487	0.0177	1019/1021/1277/1288/2252/3679/3908/3909/4193/5156/595/6696/8516/894/90993	15
hsa04810	Regulation of actin cytoskeleton	0.00204313	0.0229487	0.0177	10398/1073/2252/26999/2934/3679/4629/4638/4660/5156/8516	11
hsa04218	Cellular senescence	0.00211509	0.0229487	0.0177	1019/1021/1029/10912/3708/4193/5054/595/894	9
hsa05220	Chronic myeloid leukemia	0.00251966	0.0243436	0.0187758	1019/1021/1029/10912/4193/595	6
hsa05163	Human cytomegalovirus infection	0.0026167	0.0243436	0.0187758	1019/1021/1029/111/2775/3708/4193/5156/595/6376/90993	11
hsa04974	Protein digestion and absorption	0.00264887	0.0243436	0.0187758	1277/1288/1289/1301/1305/4311/7373	7
hsa05412	Arrhythmogenic right ventricular cardiomyopathy	0.00269237	0.0243436	0.0187758	1674/1756/3679/3908/6442/8516	6
hsa00360	Phenylalanine metabolism	0.00333173	0.0289194	0.022305	4128/4129/8639	3
hsa04610	Complement and coagulation cascades	0.00441171	0.0368208	0.0283993	11326/1191/2/3075/5054/5329	6
hsa05224	Breast cancer	0.00528225	0.0424537	0.0327438	1019/1021/10912/2252/23493/2535/595/81029	8

## Sheet: Table S7
Table S7: Functional annotation for 328 DEGs (GO-BP)
ID	Description	pvalue	p.adjust	qvalue	geneID	Count
GO:0003012	muscle system process	3.47815e-22	1.19614e-18	1.00134e-18	MYL9/SORBS1/PDLIM5/CKMT2/HSPB6/CNN1/CRYAB/DES/DMD/DMPK/FLNA/SYNM/HEY2/NPNT/LMOD1/GNAO1/GSN/STAC2/IGFBP5/KCNH2/MYH11/MYLK/MYOC/PPP1R12B/ATP2B4/P2RX1/PDE4D/PLN/ACTA1/ACTA2/SGCA/SMTN/TACR2/ACTC1/TMOD1/TPM1/TPM2/ACTG2/SLMAP/CALD1/CASQ2/PDE5A/MYOM1/MYOCD/HAND2	45
GO:0006936	muscle contraction	4.64043e-21	7.97921e-18	6.67977e-18	MYL9/SORBS1/CKMT2/HSPB6/CNN1/CRYAB/DES/DMD/DMPK/FLNA/SYNM/NPNT/LMOD1/GNAO1/STAC2/KCNH2/MYH11/MYLK/PPP1R12B/ATP2B4/P2RX1/PDE4D/PLN/ACTA1/ACTA2/SGCA/SMTN/TACR2/ACTC1/TMOD1/TPM1/TPM2/ACTG2/SLMAP/CALD1/CASQ2/PDE5A/MYOM1/MYOCD	39
GO:0030198	extracellular matrix organization	1.10563e-14	1.26742e-11	1.06102e-11	PDPN/POSTN/COL1A1/COL4A6/COL5A1/COL11A1/COL13A1/DCN/A2M/FBLN2/NPNT/ITGA7/LAMA2/LAMA3/LOX/LUM/MFAP2/MMP1/MMP2/MMP13/MYH11/SERPINE1/PDGFRA/PTX3/FSCN1/SPP1/TGFBI/COL14A1/ADAM12/ITGA8/CREB3L1/ADAMTS2	32
GO:0051146	striated muscle cell differentiation	5.31262e-14	4.56752e-11	3.82369e-11	PDLIM5/CFL2/LDB3/CSRP1/DMD/DMPK/RBM24/DKK1/HEY2/LMOD1/TMEM119/IGFBP5/LOX/MYH11/PDGFRA/PGM5/RBM38/ACTA1/SORT1/POPDC2/ACTC1/TMOD1/TPM1/UCHL1/ADAM12/CASQ2/MYOM1/MYOCD	28
GO:0043062	extracellular structure organization	8.63044e-14	5.93602e-11	4.96932e-11	PDPN/POSTN/COL1A1/COL4A6/COL5A1/COL11A1/COL13A1/DCN/A2M/FBLN2/NPNT/ITGA7/LAMA2/LAMA3/LOX/LUM/MFAP2/MMP1/MMP2/MMP13/MYH11/SERPINE1/PDGFRA/PLTP/PTX3/FSCN1/SPP1/TGFBI/COL14A1/ADAM12/ITGA8/CREB3L1/ADAMTS2	33
GO:0042692	muscle cell differentiation	2.3482e-13	1.34591e-10	1.12672e-10	SPEG/PDLIM5/CFL2/LDB3/CSRP1/DMD/DMPK/RBM24/DKK1/HEY2/NPNT/LMOD1/TMEM119/IGFBP5/LOX/MYH11/PDGFRA/PGM5/RBM38/ACTA1/SORT1/POPDC2/ACTC1/TMOD1/TPM1/UCHL1/ADAM12/CASQ2/ITGA8/MYOM1/MYOCD	31
GO:0007517	muscle organ development	3.48643e-11	1.71284e-08	1.43389e-08	SPEG/CFL2/COL11A1/CRYAB/TCF23/DCN/DMD/RBM24/FHL1/DKK1/HEY2/FZD2/ITGB1BP2/ITGA7/LAMA2/LOX/MYLK/ASB2/JPH2/ACTA1/POPDC2/SGCA/SMTN/SVIL/TAGLN/ACTC1/TPM1/MYOM1/MYOCD	29
GO:0001503	ossification	8.76896e-11	3.76956e-08	3.15567e-08	CDK6/SIX2/CTHRC1/TWIST2/COL1A1/COL11A1/COL13A1/DKK1/ALPL/NPNT/CHRDL2/TMEM119/IGFBP5/LOX/MMP2/MMP13/MYOC/PBX1/PLXNB1/SORT1/CLEC11A/SPP1/SEMA7A/RUNX2/CREB3L1/CHRDL1/HAND2/MRC2	28
GO:0030239	myofibril assembly	1.57517e-10	6.01891e-08	5.03871e-08	CFL2/LDB3/CSRP1/LMOD1/MYH11/PDGFRA/PGM5/ACTA1/ACTC1/TMOD1/TPM1/CASQ2/MYOM1	13
GO:0055002	striated muscle cell development	4.86424e-10	1.67281e-07	1.40039e-07	PDLIM5/CFL2/LDB3/CSRP1/DMD/HEY2/LMOD1/LOX/MYH11/PDGFRA/PGM5/ACTA1/ACTC1/TMOD1/TPM1/UCHL1/CASQ2/MYOM1	18
GO:0055001	muscle cell development	1.58297e-09	4.94895e-07	4.143e-07	PDLIM5/CFL2/LDB3/CSRP1/DMD/HEY2/LMOD1/LOX/MYH11/PDGFRA/PGM5/ACTA1/ACTC1/TMOD1/TPM1/UCHL1/CASQ2/MYOM1	18
GO:0090257	regulation of muscle system process	1.74605e-09	5.0039e-07	4.189e-07	MYL9/FBXO32/HSPB6/CNN1/DMD/DMPK/FLNA/NPNT/IGFBP5/PPP1R12B/ATP2B4/P2RX1/PDE4D/PLN/SGCA/TACR2/TPM1/CASQ2/PDE5A/MYOCD/HAND2	21
GO:0060537	muscle tissue development	1.53685e-08	4.06556e-06	3.40347e-06	PDLIM5/CFL2/COL11A1/CSRP1/DCN/RBM24/DKK1/HEY2/IGFBP5/LOX/MYH11/MYLK/PDGFRA/ASB2/PGM5/PLN/JPH2/ACTA1/POPDC2/SVIL/ACTC1/TPM1/ITGA8/MYOM1/MYOCD	25
GO:0006937	regulation of muscle contraction	2.10869e-08	5.17984e-06	4.33629e-06	MYL9/HSPB6/CNN1/DMD/DMPK/FLNA/NPNT/PPP1R12B/P2RX1/PDE4D/PLN/TACR2/TPM1/CASQ2/PDE5A/MYOCD	16
GO:0031032	actomyosin structure organization	2.9626e-08	6.79224e-06	5.6861e-06	SORBS1/CFL2/LDB3/CNN1/CSRP1/FAM171A1/LMOD1/MYH11/MYOC/PDGFRA/PGM5/ACTA1/ACTC1/TMOD1/TPM1/CASQ2/MYOM1	17
GO:0010927	cellular component assembly involved in morphogenesis	4.84139e-08	1.0406e-05	8.71132e-06	CFL2/LDB3/CSRP1/LMOD1/MYH11/PDGFRA/PGM5/ACTA1/ACTC1/TMOD1/TPM1/CASQ2/MYOM1	13
GO:0070252	actin-mediated cell contraction	4.2511e-07	8.59973e-05	7.19923e-05	PDPN/DES/DMD/FLNA/KCNH2/PDE4D/PLN/ACTA1/ACTC1/TMOD1/TPM1/TPM2	12
GO:0007015	actin filament organization	7.31502e-07	0.000139757	0.000116997	CAP2/SORBS1/CFL2/DSTN/CDC42EP5/SYNPO2/FAM171A1/FLNA/KANK1/LMOD1/PDLIM3/GSN/MYOC/ACTA1/CX3CL1/MICAL1/FSCN1/ACTC1/TMOD1/TPM1/TPM2/MYOM1	22
GO:0008016	regulation of heart contraction	8.31787e-07	0.000145019	0.000121402	DES/DMD/DMPK/FLNA/HEY2/HSPB7/GNAO1/ITPR1/KCNH2/MDM2/ATP2B4/PDE4D/PLN/POPDC2/TPM1/CASQ2/PDE5A	17
GO:0060047	heart contraction	8.43381e-07	0.000145019	0.000121402	DES/DMD/DMPK/FLNA/HEY2/HSPB7/GNAO1/ITPR1/KCNH2/MDM2/ATP2B4/PDE4D/PLN/POPDC2/ACTC1/TPM1/CASQ2/PDE5A	18
GO:0001649	osteoblast differentiation	9.23834e-07	0.000151289	0.000126651	CDK6/CTHRC1/TWIST2/COL1A1/ALPL/NPNT/TMEM119/IGFBP5/LOX/MYOC/SPP1/SEMA7A/RUNX2/CREB3L1/HAND2/MRC2	16
GO:0003015	heart process	1.39742e-06	0.000218442	0.000182868	DES/DMD/DMPK/FLNA/HEY2/HSPB7/GNAO1/ITPR1/KCNH2/MDM2/ATP2B4/PDE4D/PLN/POPDC2/ACTC1/TPM1/CASQ2/PDE5A	18
GO:0006939	smooth muscle contraction	1.81566e-06	0.000263986	0.000220995	CNN1/NPNT/MYH11/MYLK/ATP2B4/P2RX1/PDE4D/ACTA2/SMTN/TACR2/MYOCD	11
GO:0014706	striated muscle tissue development	1.8423e-06	0.000263986	0.000220995	PDLIM5/CFL2/COL11A1/DCN/RBM24/DKK1/HEY2/LOX/MYH11/PDGFRA/ASB2/PGM5/PLN/JPH2/ACTA1/POPDC2/SVIL/ACTC1/TPM1/MYOM1/MYOCD	21
GO:1903522	regulation of blood circulation	1.96301e-06	0.000270031	0.000226056	DES/DMD/DMPK/FLNA/HEY2/HSPB7/GNAO1/ITPR1/KCNH2/MDM2/ATP2B4/P2RX1/PDE4D/PLN/POPDC2/TPM1/CASQ2/PDE5A	18
GO:0061448	connective tissue development	2.633e-06	0.000330425	0.000276614	CDK4/SIX2/COL1A1/COL5A1/COL11A1/CHRDL2/LOX/LUM/MMP13/SCARA3/ACTA2/TGFBI/COL14A1/HMGA2/WNT5B/RUNX2/HAND2	17
GO:0030048	actin filament-based movement	2.73694e-06	0.000330425	0.000276614	PDPN/DES/DMD/FLNA/KCNH2/PDE4D/PLN/ACTA1/ACTC1/TMOD1/TPM1/TPM2	12
GO:0030049	muscle filament sliding	2.78637e-06	0.000330425	0.000276614	DES/DMD/ACTA1/ACTC1/TMOD1/TPM1/TPM2	7
GO:0033275	actin-myosin filament sliding	2.78637e-06	0.000330425	0.000276614	DES/DMD/ACTA1/ACTC1/TMOD1/TPM1/TPM2	7
GO:0060485	mesenchyme development	3.36329e-06	0.000385546	0.000322758	PDPN/SIX2/COL1A1/DACT3/DAB2/RBM24/HEY2/MDM2/ACTA1/ACTA2/S100A4/ACTC1/TGFB1I1/ACTG2/HMGA2/SEMA7A/HAND2	17
GO:0001958	endochondral ossification	4.94185e-06	0.000531095	0.000444604	COL1A1/COL13A1/ALPL/TMEM119/MMP13/RUNX2	6
GO:0036075	replacement ossification	4.94185e-06	0.000531095	0.000444604	COL1A1/COL13A1/ALPL/TMEM119/MMP13/RUNX2	6
GO:0007568	aging	5.8252e-06	0.000607056	0.000508195	CDK6/CDKN2A/CRYAB/DCN/DKK1/GJB2/GNAO1/GSN/HMGA1/IGFBP5/KCNMB1/MME/SERPINE1/PDE4D/SERPINF1/PRELP/CX3CL1/HMGA2	18
GO:0046677	response to antibiotic	7.51468e-06	0.000742983	0.000621986	ADCY5/CLU/COL1A1/CRYAB/ALPL/GJB2/GNAO1/GSN/KCNMB1/MAOB/MDM2/PYCR1/CCND1/ACTC1/CA3/RNF112/FOSL1/AOC3	18
GO:0035987	endodermal cell differentiation	7.56162e-06	0.000742983	0.000621986	COL5A1/COL11A1/DKK1/ITGA7/LAMA3/MMP2/HMGA2	7
GO:0001706	endoderm formation	1.55251e-05	0.00148308	0.00124155	COL5A1/COL11A1/DKK1/ITGA7/LAMA3/MMP2/HMGA2	7
GO:0032963	collagen metabolic process	1.86514e-05	0.00173357	0.00145126	COL1A1/COL5A1/COL13A1/MMP1/MMP2/MMP13/RCN3/CREB3L1/ADAMTS2/MRC2	10
GO:0060350	endochondral bone morphogenesis	2.41883e-05	0.00218904	0.00183255	COL1A1/COL13A1/ALPL/TMEM119/MMP13/SCARA3/COL14A1/RUNX2	8
GO:0030199	collagen fibril organization	2.60378e-05	0.002296	0.00192209	COL1A1/COL5A1/COL11A1/LOX/LUM/COL14A1/ADAMTS2	7
GO:0006941	striated muscle contraction	2.9157e-05	0.00250677	0.00209854	DMD/DMPK/FLNA/SYNM/STAC2/KCNH2/PDE4D/PLN/ACTC1/TPM1/CASQ2/PDE5A	12
GO:0048705	skeletal system morphogenesis	3.97204e-05	0.00322851	0.00270273	SIX2/COL1A1/COL11A1/COL13A1/ALPL/TMEM119/MDFI/MMP2/MMP13/SCARA3/PDGFRA/RAB23/COL14A1/RUNX2	14
GO:0002027	regulation of heart rate	4.02323e-05	0.00322851	0.00270273	DMD/HEY2/KCNH2/MDM2/PDE4D/PLN/POPDC2/TPM1/CASQ2	9
GO:0051216	cartilage development	4.03681e-05	0.00322851	0.00270273	SIX2/COL1A1/COL11A1/CHRDL2/LUM/MMP13/SCARA3/TGFBI/COL14A1/HMGA2/WNT5B/RUNX2/HAND2	13
GO:0010810	regulation of cell-substrate adhesion	5.40568e-05	0.00420432	0.00351963	CDK6/CDKN2A/PDPN/POSTN/COL1A1/FBLN2/FLNA/KANK1/NPNT/MYOC/SERPINE1/LIMS2/CX3CL1	13
GO:0060314	regulation of ryanodine-sensitive calcium-release channel activity	5.50144e-05	0.00420432	0.00351963	DMD/PDE4D/PLN/JPH2/CASQ2	5
GO:0060348	bone development	5.94396e-05	0.00444375	0.00372007	COL1A1/COL13A1/ALPL/TMEM119/LOX/MMP13/MYOC/SCARA3/RAB23/PLXNB1/COL14A1/RUNX2/PAPSS2	13
GO:0031589	cell-substrate adhesion	7.52346e-05	0.00550493	0.00460844	CDK6/CDKN2A/SORBS1/PDPN/POSTN/COL1A1/COL13A1/FBLN2/FLNA/KANK1/NPNT/ITGA7/MYOC/SERPINE1/LIMS2/CX3CL1/ITGA8	17
GO:0010959	regulation of metal ion transport	8.77913e-05	0.00628988	0.00526555	DMD/FHL1/FLNA/GNAO1/HSPA2/STAC2/KCNH2/KCNMB1/MYLK/ATP2B4/P2RX1/PDE4D/SERPINE2/PLN/JPH2/CX3CL1/SLMAP/CASQ2	18
GO:0030511	positive regulation of transforming growth factor beta receptor signaling pathway	9.54248e-05	0.00656332	0.00549446	DAB2/NPNT/TGFB1I1/ITGA8/MYOCD	5
GO:1903846	positive regulation of cellular response to transforming growth factor beta stimulus	9.54248e-05	0.00656332	0.00549446	DAB2/NPNT/TGFB1I1/ITGA8/MYOCD	5
GO:0060349	bone morphogenesis	0.00010387	0.00691815	0.00579151	COL1A1/COL13A1/ALPL/TMEM119/MMP13/SCARA3/RAB23/COL14A1/RUNX2	9
GO:0014866	skeletal myofibril assembly	0.000107465	0.00691815	0.00579151	MYH11/ACTA1/ACTC1/MYOM1	4
GO:1990000	amyloid fibril formation	0.000107465	0.00691815	0.00579151	CLU/CRYAB/GSN/MDM2	4
GO:0030574	collagen catabolic process	0.00010863	0.00691815	0.00579151	COL13A1/MMP1/MMP2/MMP13/ADAMTS2/MRC2	6
GO:0010812	negative regulation of cell-substrate adhesion	0.000117364	0.00733846	0.00614337	CDKN2A/POSTN/COL1A1/KANK1/MYOC/SERPINE1/CX3CL1	7
GO:0033273	response to vitamin	0.00013839	0.0084986	0.00711457	POSTN/COL1A1/ALPL/KANK2/GSN/MDM2/CCND1/SPP1	8
GO:0001704	formation of primary germ layer	0.000163964	0.0098925	0.00828147	SIX2/COL5A1/COL11A1/DKK1/ITGA7/LAMA3/MMP2/HMGA2/ITGA8	9
GO:0072132	mesenchyme morphogenesis	0.0001924	0.0112146	0.0093883	HEY2/MDM2/ACTA1/ACTA2/ACTC1/ACTG2	6
GO:1900024	regulation of substrate adhesion-dependent cell spreading	0.0001924	0.0112146	0.0093883	PDPN/POSTN/FLNA/KANK1/MYOC/LIMS2	6
GO:0001890	placenta development	0.000197895	0.0113427	0.00949548	TCF23/DCN/HEY2/LDOC1/GJB2/MDFI/MME/SPP1/FOSL1/RSPO3	10

## Sheet: Table S8
Table S8: Cmap analysis for 328 DEGs
cmap name	mean	n	enrichment	p	specificity	percent non-null
monensin	-0.271	6	-0.806	0.00014	0	50
apramycin	0.313	4	0.812	0.00237	0	50
acemetacin	-0.508	4	-0.802	0.00298	0	75
diphemanil metilsulfate	-0.397	5	-0.729	0.0031	0.007	60
arachidonyltrifluoromethane	-0.58	2	-0.951	0.00525	0.0131	100
rifampicin	-0.262	4	-0.752	0.00762	0.0357	50
amitriptyline	-0.19	6	-0.626	0.00858	0.0283	50
gabapentin	-0.243	4	-0.74	0.00891	0.0056	50
imatinib	-0.516	2	-0.934	0.00919	0.0067	100
harmalol	-0.393	3	-0.823	0.01104	0.0058	66
lasalocid	-0.465	4	-0.723	0.01196	0.0648	75
fluvastatin	0.277	4	0.714	0.01361	0.006	50
nifuroxazide	-0.508	4	-0.708	0.01514	0.0213	75
ciclopirox	-0.434	4	-0.696	0.01796	0.0667	75
cefapirin	0.431	4	0.686	0.02085	0.0231	75
brinzolamide	0.429	4	0.68	0.02272	0.0394	75
furazolidone	-0.448	4	-0.673	0.02572	0.051	75
vincamine	-0.283	6	-0.562	0.02664	0.1294	50
liothyronine	0.307	4	0.665	0.02861	0.0672	50
levcycloserine	0.375	4	0.653	0.0339	0.0085	75
withaferin A	0.27	4	0.65	0.03535	0.3105	75
imidurea	0.324	3	0.725	0.04054	0.0866	66
convolamine	0.387	4	0.638	0.04193	0.0158	75
oxantel	0.325	4	0.636	0.04321	0.0139	50
miconazole	0.169	5	0.57	0.04702	0.0601	60

## Sheet: Table S9
Table S9: Full list of 90 prognostic DEGs
DEG	cox_HR
LIMS2A3:A48A1A3:A32A3:A65AA3:A32	0.382144	Favorable factor
PPAP2A	0.453712	Favorable factor
AOC3	0.481967	Favorable factor
SOD3	0.495754	Favorable factor
C15orf52	0.523868	Favorable factor
MCAM	0.536456	Favorable factor
C11orf96	0.543024	Favorable factor
HMCN2	0.543768	Favorable factor
TNS1	0.54607	Favorable factor
MYH11	0.548007	Favorable factor
GBP2	0.551706	Favorable factor
P2RX1	0.554071	Favorable factor
GADD45G	0.554395	Favorable factor
GSN	0.568422	Favorable factor
MUC1	0.570102	Favorable factor
CBX7	0.570276	Favorable factor
SELENBP1	0.571431	Favorable factor
HSPB8	0.573024	Favorable factor
CLU	0.573242	Favorable factor
MYOC	0.582298	Favorable factor
RASL11A	0.582661	Favorable factor
DBNDD2	0.590003	Favorable factor
CSRP1	0.59421	Favorable factor
TACR2	0.594234	Favorable factor
SLC51B	0.598108	Favorable factor
FGF7	0.604233	Favorable factor
NIPAL4	0.607738	Favorable factor
NEURL1B	0.608961	Favorable factor
TMEM47	0.610507	Favorable factor
MRVI1	0.618517	Favorable factor
LPP	0.619912	Favorable factor
PARM1	0.622781	Favorable factor
KCNMB1	0.62413	Favorable factor
PDLIM5	0.627606	Favorable factor
SOCS2	0.628714	Favorable factor
RASSF3	0.629226	Favorable factor
SLC24A3	0.634694	Favorable factor
PPP1R12B	0.634896	Favorable factor
TCF23	0.636768	Favorable factor
ASB2	0.638283	Favorable factor
CHRDL2	0.641911	Favorable factor
C9orf3	0.643853	Favorable factor
RBPMS	0.645255	Favorable factor
RASL12	0.649648	Favorable factor
SGCA	0.649931	Favorable factor
PHKG1	0.650635	Favorable factor
PCDH7	0.6511	Favorable factor
FNBP1	0.652285	Favorable factor
MICAL1	0.652491	Favorable factor
LMOD1	0.65268	Favorable factor
FAXDC2	0.652867	Favorable factor
HMGN2P19	0.65459	Favorable factor
TACC2	0.660994	Favorable factor
MYL9	0.663697	Favorable factor
CKB	0.664798	Favorable factor
ALDH1B1	0.666453	Favorable factor
PRELP	0.667319	Favorable factor
KCNQ4	0.670757	Favorable factor
DLK1	1.49991	Risk factor
LAMA2	1.5129	Risk factor
POSTN	1.53076	Risk factor
COL5A1	1.53084	Risk factor
FOSL1	1.53219	Risk factor
RUNX2	1.53877	Risk factor
SRPX2	1.54395	Risk factor
COL13A1	1.57207	Risk factor
SERINC2	1.57629	Risk factor
FNDC4	1.58134	Risk factor
HMGA1	1.58299	Risk factor
FSCN1	1.58791	Risk factor
WNT5B	1.58832	Risk factor
CREB3L1	1.59445	Risk factor
GOLM1	1.63245	Risk factor
CPXM1	1.65837	Risk factor
CDK4	1.66328	Risk factor
MMP13	1.66398	Risk factor
MDFI	1.66514	Risk factor
FZD2	1.67675	Risk factor
SERPINE1	1.68543	Risk factor
PYCR1	1.73286	Risk factor
MMP1	1.74367	Risk factor
TENM3	1.7462	Risk factor
CDK6	1.78174	Risk factor
LOX	1.81913	Risk factor
UNC5B	1.8401	Risk factor
SCD	1.85161	Risk factor
MFAP2	1.90382	Risk factor
HMGA2	1.96531	Risk factor
FAM171A1	1.96719	Risk factor
CTHRC1	2.00651	Risk factor
